# Supplementary material for: Characterization and expression analysis of transcription factors in Spartina alterniflora unveil their critical roles in salt stress resistance
Source: Front Plant Sci. 2025 Aug 21;16:1592211. doi: 10.3389/fpls.2025.1592211 (PMC12408496; doi:10.3389/fpls.2025.1592211)
Supplement: Supplementary file 3 [file Table1.xlsx]

## Sheet: Table S1
Table S1. Distribution and Characteristics of Transcription Factors in Spartina alterniflora
TF	Chr number	TF family	Exon number	5'UTR	3'UTR	CDS length	GC content
SA_01G000700.m1	01G	GATA	2	--	--	657	65.6
SA_01G004800.m1	01G	NAC	5	--	--	2007	53.01
SA_01G005400.m1	01G	B3	2	--	--	921	66.99
SA_01G008800.m1	01G	G2-like	6	--	--	918	61.87
SA_01G010300.m1	01G	NAC	3	--	--	837	63.56
SA_01G019200.m1	01G	E2F/DP	9	--	--	1119	50.4
SA_01G022600.m1	01G	HSF	10	--	--	1791	58.79
SA_01G024500.m1	01G	TALE	4	--	--	1716	65.97
SA_01G027700.m1	01G	HD-ZIP	3	--	--	987	65.35
SA_01G027900.m1	01G	bHLH	3	--	--	762	56.43
SA_01G029100.m1	01G	ERF	9	--	--	1953	55.97
SA_01G060600.m1	01G	bZIP	4	--	--	1842	64.01
SA_01G067200.m1	01G	MYB	3	--	--	990	66.97
SA_01G071200.m1	01G	LBD	2	--	--	696	69.4
SA_01G071900.m1	01G	Dof	2	--	--	1062	66.2
SA_01G076400.m1	01G	bHLH	7	--	--	999	60.76
SA_01G089900.m1	01G	FAR1	3	--	--	1296	47.38
SA_01G092700.m1	01G	NF-YC	1	--	--	747	70.41
SA_01G099600.m1	01G	BBR-BPC	4	--	--	738	57.59
SA_01G100200.m1	01G	MYB	2	--	--	627	68.42
SA_01G103400.m1	01G	bHLH	3	--	--	882	55.9
SA_01G104700.m1	01G	bHLH	9	--	--	891	47.59
SA_01G104900.m1	01G	AP2	9	--	--	1833	58.37
SA_01G113100.m1	01G	NAC	10	--	--	1854	41.26
SA_01G122500.m1	01G	HD-ZIP	3	--	--	726	65.84
SA_01G126500.m1	01G	GRAS	6	--	--	2769	42.72
SA_01G127500.m1	01G	ERF	2	--	--	906	68.43
SA_01G127900.m1	01G	CAMTA	17	--	--	2892	43.05
SA_01G128700.m1	01G	LFY	2	--	--	645	71.78
SA_01G132000.m1	01G	B3	6	--	--	720	52.36
SA_01G132900.m1	01G	ERF	1	--	--	873	67.35
SA_01G136700.m1	01G	CAMTA	14	--	--	3609	43.95
SA_01G144600.m1	01G	GRAS	2	--	--	1587	72.02
SA_01G146500.m1	01G	NF-YB	3	--	--	669	62.03
SA_01G153000.m1	01G	C2H2	1	--	--	645	67.44
SA_01G163100.m1	01G	ERF	4	--	--	1368	69.96
SA_01G164100.m1	01G	WRKY	2	--	--	708	64.41
SA_01G168600.m1	01G	ERF	3	--	--	957	52.04
SA_01G171200.m1	01G	ERF	3	--	--	966	65.32
SA_01G172200.m1	01G	LBD	2	--	--	561	66.31
SA_01G177400.m1	01G	GRAS	2	--	--	1338	64.65
SA_01G180900.m1	01G	SRS	3	--	--	669	68.01
SA_01G182100.m1	01G	AP2	9	--	--	1248	49.44
SA_01G196300.m1	01G	MYB	5	--	--	1443	58.21
SA_01G198500.m1	01G	ERF	2	--	--	930	70.32
SA_01G199800.m1	01G	NAC	3	--	--	684	65.94
SA_01G204100.m1	01G	MYB	11	--	--	1398	44.56
SA_01G206800.m1	01G	NF-YB	9	--	--	687	60.41
SA_01G212700.m1	01G	GRAS	4	--	--	1155	68.92
SA_01G213300.m1	01G	G2-like	12	--	--	1818	45.93
SA_01G217900.m1	01G	ERF	5	--	--	1377	69.64
SA_01G218000.m1	01G	ERF	3	--	--	1227	70.74
SA_01G225100.m1	01G	B3	6	--	--	1404	43.38
SA_01G230300.m1	01G	bHLH	2	--	--	588	62.41
SA_01G234200.m1	01G	WRKY	3	--	--	891	62.63
SA_01G235000.m1	01G	MYB_related	5	--	--	732	57.65
SA_01G235900.m1	01G	GRAS	2	--	--	822	68.37
SA_01G239600.m1	01G	C3H	2	--	--	807	54.89
SA_01G240400.m1	01G	NAC	3	--	--	858	62.12
SA_01G250600.m1	01G	G2-like	4	--	--	336	56.55
SA_01G258600.m1	01G	GRAS	7	--	--	1368	46.78
SA_01G259500.m1	01G	Dof	4	--	--	2841	67.44
SA_01G260500.m1	01G	C2H2	2	--	--	669	61.73
SA_01G260700.m1	01G	MYB_related	4	--	--	897	60.09
SA_01G263400.m1	01G	C2H2	6	--	--	1104	48.73
SA_01G263600.m1	01G	AP2	12	--	--	1566	60.47
SA_01G265300.m1	01G	Trihelix	1	--	--	1170	68.89
SA_01G265800.m1	01G	bZIP	2	--	--	465	71.61
SA_01G278400.m2	01G	LBD	2	--	--	636	65.88
SA_01G283200.m1	01G	C3H	2	--	--	1044	69.35
SA_01G283700.m1	01G	bHLH	5	--	--	1341	55.78
SA_01G292000.m1	01G	GRAS	2	--	--	2142	41.46
SA_01G296000.m1	01G	B3	6	--	--	1335	43.45
SA_01G296100.m1	01G	B3	7	--	--	1590	53.02
SA_01G298400.m1	01G	MYB_related	7	--	--	1065	55.49
SA_01G306200.m1	01G	G2-like	6	--	--	414	48.31
SA_01G307600.m1	01G	LBD	2	--	--	576	69.62
SA_01G323200.m1	01G	TCP	1	--	--	1080	63.98
SA_01G323500.m1	01G	GRAS	2	--	--	1929	69.98
SA_01G324400.m1	01G	GeBP	7	--	--	1332	57.66
SA_01G331000.m1	01G	MYB	7	--	--	1320	52.5
SA_01G333100.m1	01G	TALE	5	--	--	1056	61.27
SA_01G334500.m1	01G	GRF	5	--	--	2901	53.43
SA_01G335400.m1	01G	TALE	6	--	--	2535	68.32
SA_01G339800.m1	01G	bHLH	3	--	--	960	68.54
SA_01G339900.m1	01G	WRKY	4	--	--	1224	59.72
SA_01G349500.m1	01G	WRKY	4	--	--	1161	66.15
SA_01G352400.m1	01G	bHLH	4	--	--	1008	60.42
SA_01G352900.m1	01G	Dof	1	--	--	1101	70.57
SA_01G355400.m1	01G	bZIP	1	--	--	546	74.73
SA_01G358700.m1	01G	NAC	3	--	--	999	58.16
SA_01G360900.m1	01G	bHLH	5	--	--	564	49.11
SA_01G364700.m1	01G	LBD	2	--	--	636	63.36
SA_01G368100.m1	01G	bZIP	6	--	--	1224	56.54
SA_01G368700.m1	01G	MYB	3	--	--	1149	50.3
SA_01G376200.m1	01G	bZIP	7	--	--	813	50.18
SA_01G377700.m1	01G	NAC	2	--	--	552	58.51
SA_01G378600.m1	01G	ERF	2	--	--	759	65.48
SA_01G382400.m1	01G	GRAS	6	--	--	2412	49.75
SA_02G001700.m1	02G	GATA	2	--	--	669	66.07
SA_02G007700.m1	02G	B3	1	--	--	756	70.11
SA_02G008200.m1	02G	bHLH	5	--	--	1134	69.49
SA_02G008800.m1	02G	TALE	9	--	--	1179	63.7
SA_02G010000.m1	02G	NAC	3	--	--	1038	63.2
SA_02G010100.m1	02G	bZIP	4	--	--	1083	64.91
SA_02G019700.m1	02G	GATA	4	--	--	1068	70.79
SA_02G021800.m1	02G	LBD	2	--	--	720	67.64
SA_02G022700.m1	02G	C2H2	2	--	--	309	44.66
SA_02G027400.m1	02G	HSF	2	--	--	1113	66.49
SA_02G029000.m1	02G	TALE	4	--	--	1713	66.26
SA_02G033600.m1	02G	NF-YA	6	--	--	714	52.8
SA_02G039200.m1	02G	NAC	2	--	--	411	63.75
SA_02G051800.m1	02G	WRKY	3	--	--	966	66.15
SA_02G071200.m1	02G	MYB	3	--	--	894	68.34
SA_02G071900.m1	02G	Trihelix	10	--	--	4350	60.71
SA_02G075500.m1	02G	LBD	2	--	--	687	70.01
SA_02G076400.m1	02G	Dof	1	--	--	1026	68.23
SA_02G101500.m1	02G	C2H2	8	--	--	969	63.05
SA_02G105700.m1	02G	bHLH	5	--	--	1128	56.29
SA_02G111500.m1	02G	YABBY	4	--	--	357	56.58
SA_02G114100.m1	02G	NAC	15	--	--	5655	44.08
SA_02G115700.m1	02G	B3	3	--	--	762	65.49
SA_02G120400.m1	02G	bHLH	5	--	--	927	60.52
SA_02G123600.m1	02G	FAR1	5	--	--	1788	38.37
SA_02G124000.m1	02G	HD-ZIP	3	--	--	726	66.8
SA_02G128900.m1	02G	ERF	3	--	--	987	66.77
SA_02G139400.m1	02G	bHLH	5	--	--	1056	51.23
SA_02G145200.m1	02G	GRAS	4	--	--	900	73.33
SA_02G145600.m1	02G	MYB	3	--	--	870	64.14
SA_02G145700.m1	02G	FAR1	10	--	--	2301	42.89
SA_02G146000.m1	02G	NF-YA	6	--	--	921	46.91
SA_02G147000.m1	02G	NF-YB	2	--	--	621	64.41
SA_02G155100.m1	02G	C2H2	1	--	--	645	66.98
SA_02G159200.m1	02G	C2H2	2	--	--	999	49.65
SA_02G160800.m1	02G	ERF	2	--	--	882	72.45
SA_02G162000.m1	02G	FAR1	3	--	--	915	40.98
SA_02G169300.m1	02G	ERF	2	--	--	732	71.45
SA_02G173100.m1	02G	ERF	2	--	--	552	75.54
SA_02G176600.m1	02G	GRAS	2	--	--	1143	64.57
SA_02G195000.m1	02G	FAR1	5	--	--	1026	43.27
SA_02G198600.m1	02G	NAC	3	--	--	792	66.92
SA_02G203800.m1	02G	MYB	8	--	--	969	42.72
SA_02G204900.m1	02G	C2H2	2	--	--	414	65.46
SA_02G209700.m1	02G	ERF	2	--	--	798	65.66
SA_02G211800.m1	02G	WRKY	5	--	--	1233	50.93
SA_02G215700.m1	02G	G2-like	14	--	--	1902	56.94
SA_02G217100.m1	02G	bZIP	1	--	--	678	60.03
SA_02G218200.m1	02G	ERF	4	--	--	1404	71.3
SA_02G222700.m1	02G	CPP	6	--	--	711	49.79
SA_02G225500.m1	02G	HB-PHD	8	--	--	2361	43.41
SA_02G229400.m1	02G	C3H	2	--	--	843	72.24
SA_02G233300.m1	02G	WRKY	3	--	--	894	62.53
SA_02G234100.m1	02G	MYB_related	2	--	--	321	65.42
SA_02G234400.m1	02G	ZF-HD	3	--	--	1824	68.37
SA_02G234700.m1	02G	GATA	2	--	--	576	69.27
SA_02G235400.m1	02G	NF-YB	5	--	--	414	58.7
SA_02G236100.m1	02G	ERF	2	--	--	822	72.26
SA_02G236400.m1	02G	WRKY	3	--	--	792	69.7
SA_02G238600.m1	02G	WRKY	3	--	--	1308	66.59
SA_02G238800.m1	02G	WOX	3	--	--	957	66.98
SA_02G239800.m1	02G	HB-other	18	--	--	5550	46.76
SA_02G245600.m1	02G	RAV	11	--	--	3684	62.38
SA_02G251900.m1	02G	HSF	2	--	--	1281	58.31
SA_02G255900.m1	02G	C2H2	8	--	--	1233	54.18
SA_02G259000.m1	02G	MYB	2	--	--	816	61.4
SA_02G259200.m1	02G	MYB_related	3	--	--	909	62.93
SA_02G261400.m1	02G	C2H2	6	--	--	918	46.41
SA_02G267200.m1	02G	M-type_MADS	2	--	--	858	60.72
SA_02G267600.m1	02G	bHLH	3	--	--	858	66.67
SA_02G279200.m1	02G	FAR1	3	--	--	999	44.94
SA_02G281400.m1	02G	C3H	6	--	--	1584	59.91
SA_02G282400.m1	02G	bHLH	5	--	--	1275	56.78
SA_02G285900.m1	02G	MYB	15	--	--	2958	42.77
SA_02G289100.m1	02G	M-type_MADS	3	--	--	903	60.47
SA_02G295600.m1	02G	B3	8	--	--	1314	42.31
SA_02G296100.m1	02G	G2-like	6	--	--	1068	58.33
SA_02G299500.m1	02G	CPP	10	--	--	1617	45.45
SA_02G301900.m1	02G	M-type_MADS	5	--	--	483	53
SA_02G308200.m1	02G	LBD	2	--	--	576	69.27
SA_02G310700.m1	02G	Trihelix	2	--	--	1038	70.81
SA_02G312200.m1	02G	bHLH	3	--	--	1083	63.53
SA_02G312900.m1	02G	GRF	4	--	--	1248	48.72
SA_02G335100.m1	02G	ARF	5	--	--	450	47.11
SA_02G356100.m1	02G	C2H2	4	--	--	678	69.32
SA_02G356200.m1	02G	C2H2	2	--	--	975	72.41
SA_02G358800.m1	02G	ERF	2	--	--	897	61.76
SA_02G359200.m1	02G	NAC	2	--	--	918	68.41
SA_02G359900.m1	02G	NAC	3	--	--	1737	62.87
SA_02G368900.m1	02G	MYB	3	--	--	1239	50.36
SA_02G373800.m1	02G	LBD	11	--	--	1371	52.95
SA_02G379500.m1	02G	NAC	3	--	--	1014	57.4
SA_02G382200.m1	02G	TALE	5	--	--	1020	62.06
SA_02G385600.m1	02G	G2-like	5	--	--	1071	61.53
SA_02G385900.m1	02G	bHLH	2	--	--	1038	58.86
SA_02G386000.m1	02G	C2H2	3	--	--	1065	65.63
SA_02G389400.m1	02G	WRKY	4	--	--	1197	67.75
SA_02G396700.m1	02G	HSF	4	--	--	1359	70.05
SA_02G399800.m1	02G	HB-other	17	--	--	3333	43.29
SA_03G000300.m1	03G	HB-other	4	--	--	510	64.12
SA_03G000600.m1	03G	MIKC_MADS	7	--	--	696	50.72
SA_03G002100.m1	03G	Dof	4	--	--	1098	48.72
SA_03G029800.m1	03G	LBD	2	--	--	870	62.76
SA_03G030900.m1	03G	ERF	1	--	--	981	65.04
SA_03G036500.m1	03G	RAV	2	--	--	948	64.77
SA_03G036600.m1	03G	RAV	2	--	--	1416	63.14
SA_03G038500.m1	03G	FAR1	2	--	--	684	42.4
SA_03G045900.m1	03G	ERF	2	--	--	924	50.32
SA_03G047800.m1	03G	LBD	6	--	--	2493	52.55
SA_03G051400.m1	03G	bZIP	3	--	--	546	69.41
SA_03G052100.m1	03G	C3H	2	--	--	720	71.11
SA_03G053100.m1	03G	FAR1	2	--	--	639	44.44
SA_03G055000.m1	03G	BES1	2	--	--	525	71.05
SA_03G061900.m1	03G	C2H2	3	--	--	600	59.33
SA_03G063000.m1	03G	NF-YC	4	--	--	2016	57.14
SA_03G064700.m1	03G	WRKY	2	--	--	1335	68.76
SA_03G068300.m1	03G	MYB	3	--	--	900	68.33
SA_03G069200.m1	03G	C3H	3	--	--	1434	68.06
SA_03G070400.m1	03G	Dof	1	--	--	714	72.41
SA_03G072700.m1	03G	bHLH	5	--	--	1326	62.37
SA_03G076000.m1	03G	M-type_MADS	3	--	--	1173	53.96
SA_03G079700.m1	03G	SBP	2	--	--	384	54.69
SA_03G080200.m1	03G	bHLH	4	--	--	1047	64.57
SA_03G105400.m1	03G	ERF	2	--	--	339	66.08
SA_03G105500.m1	03G	NAC	3	--	--	1116	63.35
SA_03G105900.m1	03G	MIKC_MADS	9	--	--	960	53.44
SA_03G106900.m1	03G	Nin-like	3	--	--	261	57.09
SA_03G109200.m1	03G	ARF	13	--	--	2058	49.95
SA_03G109700.m1	03G	G2-like	6	--	--	1317	62.26
SA_03G114300.m1	03G	TCP	1	--	--	1401	68.81
SA_03G164800.m1	03G	bHLH	4	--	--	1086	64
SA_03G172800.m1	03G	MYB_related	5	--	--	903	51.27
SA_03G176100.m1	03G	B3	2	--	--	294	59.86
SA_03G193700.m1	03G	HSF	2	--	--	654	68.96
SA_03G202700.m1	03G	MYB	2	--	--	723	65.28
SA_03G210300.m1	03G	C2H2	2	--	--	1419	65.54
SA_03G218800.m1	03G	HD-ZIP	3	--	--	786	66.16
SA_03G236300.m1	03G	RAV	2	--	--	1095	70.78
SA_03G250600.m1	03G	MYB	4	--	--	843	60.02
SA_03G253700.m1	03G	MIKC_MADS	5	--	--	594	62.79
SA_03G264900.m1	03G	bHLH	2	--	--	153	52.94
SA_03G270700.m1	03G	Dof	3	--	--	738	70.6
SA_03G276800.m1	03G	HSF	3	--	--	537	46
SA_03G279300.m1	03G	LBD	2	--	--	627	64.11
SA_03G296200.m1	03G	AP2	7	--	--	1179	65.9
SA_03G301700.m1	03G	WRKY	3	--	--	660	58.79
SA_03G302000.m1	03G	WRKY	3	--	--	819	68.25
SA_03G303700.m1	03G	LBD	4	--	--	1059	61.19
SA_03G304700.m1	03G	WRKY	4	--	--	1632	65.44
SA_03G311700.m1	03G	C2H2	6	--	--	1038	52.22
SA_03G316100.m1	03G	MYB	6	--	--	1869	56.77
SA_03G318000.m1	03G	WOX	2	--	--	609	65.68
SA_03G318900.m1	03G	MYB	2	--	--	1047	57.12
SA_03G319100.m1	03G	MYB	3	--	--	1317	59.15
SA_03G321500.m1	03G	bZIP	12	--	--	1542	62.32
SA_03G322900.m1	03G	NAC	4	--	--	1638	53.42
SA_03G325300.m1	03G	ERF	2	--	--	924	69.26
SA_03G331100.m1	03G	G2-like	6	--	--	435	62.07
SA_03G338100.m1	03G	ARR-B	5	--	--	1632	45.1
SA_03G349000.m1	03G	TCP	2	--	--	1242	66.1
SA_03G349800.m1	03G	NAC	5	--	--	681	54.77
SA_03G350900.m1	03G	bHLH	5	--	--	1017	57.33
SA_03G352600.m1	03G	NF-YB	1	--	--	471	65.39
SA_03G355500.m1	03G	bHLH	3	--	--	735	54.97
SA_03G355600.m1	03G	bHLH	3	--	--	735	54.97
SA_04G005700.m1	04G	MYB_related	6	--	--	906	45.81
SA_04G006900.m1	04G	FAR1	2	--	--	579	40.07
SA_04G011400.m1	04G	RAV	2	--	--	1281	66.04
SA_04G015300.m1	04G	ERF	1	--	--	1008	67.56
SA_04G022700.m1	04G	bHLH	4	--	--	891	63.08
SA_04G026500.m1	04G	bHLH	7	--	--	1227	54.85
SA_04G049700.m1	04G	MIKC_MADS	8	--	--	753	50.46
SA_04G050300.m1	04G	HD-ZIP	17	--	--	2598	58.04
SA_04G052600.m1	04G	BES1	2	--	--	1050	64.29
SA_04G063900.m1	04G	ERF	2	--	--	1200	67.17
SA_04G067300.m1	04G	bZIP	3	--	--	537	69.83
SA_04G070000.m1	04G	BES1	2	--	--	525	70.86
SA_04G078700.m1	04G	WRKY	2	--	--	651	66.36
SA_04G081600.m1	04G	C3H	3	--	--	1521	65.55
SA_04G083700.m1	04G	FAR1	6	--	--	1524	43.04
SA_04G094200.m1	04G	LFY	4	--	--	420	53.33
SA_04G096900.m1	04G	MYB_related	2	--	--	789	66.29
SA_04G152200.m1	04G	bHLH	8	--	--	1764	55.33
SA_04G153500.m1	04G	NAC	2	--	--	891	65.88
SA_04G153700.m1	04G	NAC	2	--	--	900	67
SA_04G182100.m1	04G	MYB_related	2	--	--	411	61.8
SA_04G185800.m1	04G	M-type_MADS	2	--	--	468	47.44
SA_04G188000.m1	04G	CPP	4	--	--	666	57.21
SA_04G190500.m1	04G	C3H	11	--	--	1422	47.54
SA_04G196000.m1	04G	HSF	2	--	--	1161	61.76
SA_04G211100.m1	04G	ERF	2	--	--	1128	68.62
SA_04G212600.m1	04G	C2H2	2	--	--	1392	65.95
SA_04G216900.m1	04G	FAR1	6	--	--	2256	39.8
SA_04G220000.m1	04G	HB-other	4	--	--	600	69.83
SA_04G225200.m1	04G	WOX	3	--	--	1602	68.41
SA_04G227200.m1	04G	Dof	1	--	--	417	73.62
SA_04G237800.m1	04G	RAV	2	--	--	1173	70.84
SA_04G244300.m1	04G	bHLH	2	--	--	1206	65.59
SA_04G246400.m1	04G	B3	7	--	--	888	51.24
SA_04G249700.m1	04G	FAR1	2	--	--	666	45.95
SA_04G253900.m1	04G	WRKY	2	--	--	909	69.86
SA_04G254900.m1	04G	WRKY	2	--	--	795	64.78
SA_04G265800.m1	04G	TCP	2	--	--	1203	63.51
SA_04G277000.m1	04G	FAR1	3	--	--	1467	43.01
SA_04G278300.m1	04G	GATA	2	--	--	483	64.6
SA_04G285700.m1	04G	SRS	4	--	--	1443	66.74
SA_04G286800.m1	04G	GRAS	3	--	--	660	64.85
SA_04G287000.m1	04G	GRAS	4	--	--	1104	63.68
SA_04G291700.m1	04G	bHLH	3	--	--	936	60.79
SA_04G299600.m1	04G	M-type_MADS	1	--	--	1125	69.69
SA_04G319400.m1	04G	ERF	2	--	--	864	68.63
SA_04G321000.m1	04G	Dof	1	--	--	957	64.37
SA_04G322200.m1	04G	NAC	3	--	--	774	63.57
SA_04G323100.m1	04G	bZIP	4	--	--	1221	67.81
SA_04G325400.m1	04G	WOX	2	--	--	624	65.87
SA_04G328900.m1	04G	WRKY	4	--	--	729	68.31
SA_04G331000.m1	04G	C2H2	2	--	--	684	71.2
SA_04G336300.m1	04G	WRKY	4	--	--	1599	66.29
SA_04G336700.m1	04G	LBD	3	--	--	993	64.45
SA_04G338500.m1	04G	WRKY	3	--	--	657	59.36
SA_04G339900.m1	04G	NAC	2	--	--	1227	63.16
SA_04G346900.m1	04G	bHLH	7	--	--	1131	60.12
SA_05G000600.m1	05G	G2-like	1	--	--	756	68.39
SA_05G001000.m1	05G	WRKY	3	--	--	969	58.93
SA_05G002100.m1	05G	GATA	2	--	--	666	61.41
SA_05G008200.m1	05G	bHLH	3	--	--	708	54.38
SA_05G015800.m1	05G	C2H2	3	--	--	1254	67.86
SA_05G018900.m1	05G	ARF	15	--	--	2580	51.98
SA_05G019300.m1	05G	Trihelix	3	--	--	723	68.74
SA_05G021400.m1	05G	TCP	4	--	--	1737	63.44
SA_05G033100.m1	05G	AP2	8	--	--	1500	62.6
SA_05G038300.m1	05G	ERF	2	--	--	522	71.65
SA_05G045600.m1	05G	C2H2	15	--	--	3267	47.35
SA_05G048600.m1	05G	NAC	3	--	--	771	63.94
SA_05G050400.m1	05G	C2H2	2	--	--	1128	63.83
SA_05G052900.m1	05G	WOX	2	--	--	618	64.72
SA_05G069400.m1	05G	LBD	2	--	--	765	65.49
SA_05G071400.m1	05G	WRKY	2	--	--	840	67.5
SA_05G071500.m1	05G	WRKY	3	--	--	864	67.48
SA_05G071600.m1	05G	WRKY	2	--	--	840	61.43
SA_05G076400.m1	05G	AP2	4	--	--	954	65.2
SA_05G077300.m1	05G	bZIP	12	--	--	2088	51.25
SA_05G079500.m1	05G	bZIP	2	--	--	1185	53.76
SA_05G083900.m1	05G	HD-ZIP	5	--	--	924	47.51
SA_05G090700.m1	05G	bHLH	3	--	--	855	65.26
SA_05G098100.m1	05G	HD-ZIP	13	--	--	2673	64.38
SA_05G101700.m1	05G	TCP	2	--	--	1392	62.21
SA_05G104500.m1	05G	bHLH	13	--	--	3120	53.14
SA_05G127600.m1	05G	FAR1	10	--	--	1716	41.96
SA_05G138500.m1	05G	NAC	5	--	--	765	63.92
SA_05G138600.m1	05G	NAC	2	--	--	1335	67.27
SA_05G147700.m1	05G	bZIP	11	--	--	1164	52.41
SA_05G151700.m1	05G	GRAS	2	--	--	1554	71.88
SA_05G158200.m1	05G	HSF	2	--	--	924	66.77
SA_05G163600.m1	05G	FAR1	3	--	--	471	45.65
SA_05G203100.m1	05G	MYB	4	--	--	831	56.68
SA_05G203200.m1	05G	MYB	3	--	--	807	60.22
SA_05G212500.m1	05G	C2H2	3	--	--	405	60.99
SA_05G217600.m1	05G	C3H	4	--	--	1227	68.38
SA_05G218100.m1	05G	Dof	1	--	--	717	73.08
SA_05G219200.m1	05G	bHLH	5	--	--	1281	62.69
SA_05G219800.m1	05G	bHLH	5	--	--	1281	62.61
SA_05G222400.m1	05G	LBD	2	--	--	873	69.87
SA_05G223500.m1	05G	bHLH	3	--	--	1041	65.61
SA_05G236500.m1	05G	M-type_MADS	1	--	--	1572	69.15
SA_05G247000.m1	05G	B3	2	--	--	813	66.3
SA_05G247100.m1	05G	B3	4	--	--	813	59.66
SA_05G251800.m1	05G	ERF	2	--	--	690	65.94
SA_05G253800.m1	05G	MYB	3	--	--	1080	66.67
SA_05G259200.m1	05G	bHLH	5	--	--	879	61.77
SA_05G263100.m1	05G	bHLH	7	--	--	1254	54.31
SA_05G278200.m1	05G	MYB	3	--	--	966	71.74
SA_05G280800.m1	05G	FAR1	5	--	--	726	44.77
SA_05G281100.m1	05G	bZIP	8	--	--	996	48.9
SA_05G284100.m1	05G	ERF	2	--	--	1083	66.85
SA_05G285600.m1	05G	BES1	2	--	--	1038	55.78
SA_05G292900.m1	05G	G2-like	6	--	--	1527	55.93
SA_05G294400.m1	05G	HSF	2	--	--	306	55.23
SA_05G294600.m1	05G	ERF	5	--	--	1104	64.22
SA_05G299400.m1	05G	bHLH	6	--	--	1668	68.29
SA_05G304100.m1	05G	HB-other	4	--	--	999	49.75
SA_05G309800.m1	05G	bZIP	4	--	--	855	59.88
SA_05G311300.m1	05G	FAR1	7	--	--	1221	45.62
SA_05G312100.m1	05G	ERF	11	--	--	3144	64.95
SA_05G313200.m1	05G	AP2	9	--	--	1353	64.45
SA_05G318900.m1	05G	MYB	2	--	--	999	52.15
SA_05G326500.m1	05G	ARF	16	--	--	6120	46.05
SA_05G330200.m1	05G	ERF	4	--	--	891	69.02
SA_05G332800.m1	05G	HD-ZIP	3	--	--	672	61.01
SA_05G338400.m1	05G	MIKC_MADS	7	--	--	660	55.3
SA_05G340100.m1	05G	MYB_related	7	--	--	1107	53.48
SA_06G000800.m1	06G	G2-like	1	--	--	882	65.99
SA_06G002400.m1	06G	GATA	3	--	--	516	66.09
SA_06G009400.m1	06G	SRS	6	--	--	1716	69.46
SA_06G010900.m1	06G	bHLH	3	--	--	726	53.86
SA_06G013400.m1	06G	GRAS	1	--	--	1353	75.09
SA_06G014000.m1	06G	NAC	2	--	--	720	68.75
SA_06G018200.m1	06G	NF-YB	2	--	--	711	58.37
SA_06G018300.m1	06G	C2H2	3	--	--	1398	67.24
SA_06G022100.m1	06G	Trihelix	3	--	--	729	68.72
SA_06G030100.m1	06G	M-type_MADS	2	--	--	1140	63.77
SA_06G039700.m1	06G	LBD	2	--	--	753	68.26
SA_06G041000.m1	06G	MIKC_MADS	10	--	--	3525	47.72
SA_06G041200.m1	06G	ERF	2	--	--	882	66.55
SA_06G047800.m1	06G	MYB_related	2	--	--	858	60.72
SA_06G051200.m1	06G	NAC	3	--	--	675	65.93
SA_06G052700.m1	06G	bZIP	5	--	--	1350	54
SA_06G053400.m1	06G	ERF	2	--	--	525	69.14
SA_06G055100.m1	06G	WOX	2	--	--	618	65.21
SA_06G057700.m1	06G	MYB_related	2	--	--	210	62.38
SA_06G065700.m1	06G	NF-YB	8	--	--	519	55.11
SA_06G066700.m1	06G	ERF	2	--	--	732	69.67
SA_06G072800.m1	06G	WRKY	3	--	--	858	68.76
SA_06G072900.m1	06G	WRKY	2	--	--	885	61.58
SA_06G073100.m1	06G	WRKY	5	--	--	2562	56.01
SA_06G077000.m1	06G	NAC	3	--	--	1149	58.14
SA_06G081000.m1	06G	bZIP	5	--	--	1815	51.63
SA_06G083100.m1	06G	ERF	7	--	--	1431	69.6
SA_06G091500.m1	06G	bHLH	2	--	--	963	64.28
SA_06G102700.m1	06G	TCP	2	--	--	1233	64.56
SA_06G106400.m1	06G	HSF	2	--	--	1305	47.36
SA_06G107500.m1	06G	HB-PHD	12	--	--	3945	44.74
SA_06G118300.m1	06G	B3	5	--	--	2070	41.35
SA_06G119000.m1	06G	MYB	3	--	--	831	59.45
SA_06G120800.m1	06G	Trihelix	1	--	--	1056	60.51
SA_06G122800.m1	06G	WRKY	3	--	--	750	62.4
SA_06G131000.m1	06G	RAV	2	--	--	1110	70.81
SA_06G137900.m1	06G	E2F/DP	7	--	--	642	41.9
SA_06G147900.m1	06G	bZIP	5	--	--	537	56.42
SA_06G148300.m1	06G	ERF	2	--	--	1167	67.44
SA_06G153700.m1	06G	HD-ZIP	4	--	--	696	70.26
SA_U004800.m1	U00	Trihelix	2	--	--	1818	68.54
SA_U006600.m1	U00	bHLH	5	--	--	705	52.62
SA_U006800.m1	U00	C2H2	7	--	--	1911	44.01
SA_U007200.m1	U00	MYB	3	--	--	798	60.4
SA_U008000.m1	U00	bHLH	7	--	--	1392	66.24
SA_U009900.m1	U00	TCP	1	--	--	1401	68.88
SA_U012900.m1	U01	ERF	2	--	--	858	70.16
SA_U014600.m1	U01	MYB	10	--	--	2460	44.23
SA_U015400.m1	U01	G2-like	6	--	--	1317	62.19
SA_U015900.m1	U01	ARF	13	--	--	2061	49.98
SA_U016100.m1	U01	bHLH	3	--	--	2034	53.1
SA_U019100.m1	U01	Nin-like	4	--	--	408	53.68
SA_U020400.m1	U02	MIKC_MADS	8	--	--	1089	58.68
SA_U020900.m1	U02	NAC	3	--	--	1074	64.06
SA_U021100.m1	U02	ERF	3	--	--	972	59.26
SA_U021300.m1	U02	HB-other	4	--	--	500	64.6
SA_U023800.m1	U02	YABBY	0	--	--	465	50.32
SA_U024000.m1	U02	YABBY	0	--	--	612	51.63
SA_01G054200.m1	01G	WRKY	3	5'UTR	--	633	64.3
SA_01G057600.m1	01G	AP2	7	5'UTR	--	1077	60.17
SA_01G091600.m1	01G	MYB_related	2	5'UTR	--	243	64.2
SA_01G194400.m1	01G	NAC	3	5'UTR	--	909	70.3
SA_01G216500.m1	01G	NF-YC	6	5'UTR	--	873	45.93
SA_01G237300.m1	01G	WRKY	3	5'UTR	--	789	69.96
SA_01G246900.m1	01G	MYB	3	5'UTR	--	795	64.4
SA_01G265100.m1	01G	MYB_related	6	5'UTR	--	5160	48.08
SA_01G306700.m1	01G	FAR1	3	5'UTR	--	3189	47.98
SA_01G329900.m1	01G	ZF-HD	1	5'UTR	--	666	72.22
SA_01G356100.m1	01G	TALE	6	5'UTR	--	1011	61.92
SA_01G380500.m1	01G	AP2	10	5'UTR	--	1308	60.86
SA_01G387300.m1	01G	GATA	3	5'UTR	--	408	72.55
SA_02G023400.m1	02G	E2F/DP	9	5'UTR	--	1071	48.93
SA_02G060200.m1	02G	bZIP	9	5'UTR	--	1008	46.83
SA_02G080900.m1	02G	bHLH	10	5'UTR	--	801	61.67
SA_02G095400.m1	02G	MYB_related	2	5'UTR	--	243	64.61
SA_02G134800.m1	02G	FAR1	4	5'UTR	--	1914	41.01
SA_02G178000.m1	02G	AP2	10	5'UTR	--	1209	48.06
SA_02G193400.m1	02G	NAC	5	5'UTR	--	1317	43.66
SA_02G194400.m1	02G	MYB	2	5'UTR	--	720	67.22
SA_02G202100.m1	02G	bHLH	5	5'UTR	--	711	63.57
SA_02G213900.m1	02G	G2-like	7	5'UTR	--	1236	43.53
SA_02G230300.m1	02G	bHLH	2	5'UTR	--	606	61.88
SA_02G246900.m1	02G	MYB	3	5'UTR	--	825	64.97
SA_02G307400.m1	02G	FAR1	3	5'UTR	--	3180	48.58
SA_02G350000.m1	02G	GATA	3	5'UTR	--	435	71.26
SA_02G369500.m1	02G	bZIP	6	5'UTR	--	1200	56.83
SA_03G163700.m1	03G	NAC	2	5'UTR	--	915	64.7
SA_03G326300.m1	03G	C2H2	15	5'UTR	--	3192	47.02
SA_03G332500.m1	03G	NAC	3	5'UTR	--	1206	66
SA_04G005900.m1	04G	bHLH	3	5'UTR	--	744	59.54
SA_04G303300.m1	04G	ARR-B	4	5'UTR	--	1548	44.83
SA_04G318000.m1	04G	C2H2	9	5'UTR	--	2523	45.42
SA_05G015700.m1	05G	NF-YB	1	5'UTR	--	510	67.06
SA_05G028400.m1	05G	B3	6	5'UTR	--	2043	67.84
SA_05G039100.m1	05G	NAC	2	5'UTR	--	870	69.2
SA_05G039500.m1	05G	MIKC_MADS	7	5'UTR	--	630	51.75
SA_05G058900.m1	05G	WRKY	3	5'UTR	--	1077	67.22
SA_05G086000.m1	05G	bHLH	7	5'UTR	--	1143	60.19
SA_05G102500.m1	05G	ARF	10	5'UTR	--	1839	47.63
SA_05G106300.m1	05G	HB-PHD	13	5'UTR	--	4005	45.07
SA_05G126200.m1	05G	bHLH	3	5'UTR	--	1143	65.97
SA_05G135500.m1	05G	MYB	2	5'UTR	--	924	68.07
SA_05G153200.m1	05G	HD-ZIP	4	5'UTR	--	690	69.42
SA_05G162600.m1	05G	C3H	12	5'UTR	--	1494	49.93
SA_05G208300.m1	05G	G2-like	4	5'UTR	--	1470	67.82
SA_05G217200.m1	05G	MYB	3	5'UTR	--	708	70.06
SA_05G222200.m1	05G	WRKY	6	5'UTR	--	1665	66.07
SA_05G223400.m1	05G	SBP	12	5'UTR	--	2634	46.2
SA_05G239800.m1	05G	NF-X1	13	5'UTR	--	2727	52.7
SA_05G308000.m1	05G	C2H2	2	5'UTR	--	1125	64.98
SA_05G316400.m1	05G	TALE	6	5'UTR	--	906	55.74
SA_06G031200.m1	06G	B3	6	5'UTR	--	2034	67.55
SA_06G042500.m1	06G	MIKC_MADS	7	5'UTR	--	630	50.63
SA_06G058600.m1	06G	TALE	4	5'UTR	--	1710	63.92
SA_06G079300.m1	06G	bZIP	11	5'UTR	--	1404	48.15
SA_06G086200.m2	06G	bHLH	7	5'UTR	--	1155	59.48
SA_06G099000.m1	06G	HD-ZIP	10	5'UTR	--	2253	65.25
SA_06G103600.m1	06G	ARF	10	5'UTR	--	2046	50.98
SA_06G114200.m1	06G	HSF	2	5'UTR	--	765	70.72
SA_06G125800.m1	06G	MYB_related	6	5'UTR	--	873	50.52
SA_U004000.m1	U00	bZIP	2	5'UTR	--	537	66.67
SA_U019300.m2	U01	WRKY	4	5'UTR	--	1347	65.48
SA_01G006000.m1	01G	MIKC_MADS	7	5'UTR	3'UTR	690	52.03
SA_01G006200.m1	01G	TALE	7	5'UTR	3'UTR	864	61.69
SA_01G007100.m1	01G	NAC	3	--	3'UTR	1050	63.05
SA_01G007200.m1	01G	bZIP	4	--	3'UTR	1038	65.51
SA_01G009600.m1	01G	Nin-like	6	5'UTR	3'UTR	2736	52.78
SA_01G011400.m1	01G	bHLH	4	5'UTR	3'UTR	1029	59.48
SA_01G013900.m1	01G	MYB	3	--	3'UTR	690	64.64
SA_01G017200.m1	01G	C2H2	3	5'UTR	3'UTR	1842	48.64
SA_01G017300.m1	01G	LBD	2	5'UTR	3'UTR	555	68.65
SA_01G017400.m1	01G	LBD	2	5'UTR	3'UTR	723	67.22
SA_01G018700.m1	01G	C2H2	7	5'UTR	3'UTR	4329	46.8
SA_01G027000.m1	01G	Dof	2	5'UTR	3'UTR	1302	53
SA_01G028200.m1	01G	bHLH	2	5'UTR	3'UTR	258	64.34
SA_01G029300.m1	01G	NF-YA	6	5'UTR	3'UTR	864	53.94
SA_01G033900.m1	01G	MYB	3	--	3'UTR	960	65.62
SA_01G034400.m1	01G	GeBP	1	5'UTR	3'UTR	1092	70.88
SA_01G035200.m1	01G	NAC	4	--	3'UTR	1122	59.89
SA_01G047700.m1	01G	bZIP	5	5'UTR	3'UTR	450	57.78
SA_01G050500.m1	01G	G2-like	9	5'UTR	3'UTR	1326	44.57
SA_01G051600.m1	01G	NAC	3	5'UTR	3'UTR	1140	65.96
SA_01G051700.m1	01G	NAC	3	5'UTR	3'UTR	1068	65.54
SA_01G052200.m1	01G	WOX	3	5'UTR	3'UTR	960	64.9
SA_01G052300.m1	01G	G2-like	7	5'UTR	3'UTR	1068	45.13
SA_01G053100.m1	01G	EIL	2	5'UTR	3'UTR	1926	61.73
SA_01G056000.m1	01G	bZIP	9	5'UTR	3'UTR	1008	47.52
SA_01G056700.m1	01G	MYB	2	5'UTR	3'UTR	963	66.87
SA_01G062300.m1	01G	MYB	3	--	3'UTR	1059	64.87
SA_01G076200.m1	01G	C2H2	1	5'UTR	3'UTR	534	68.54
SA_01G078400.m2	01G	Dof	2	5'UTR	3'UTR	1119	63.45
SA_01G079900.m1	01G	GRAS	3	5'UTR	3'UTR	2205	47.26
SA_01G087000.m1	01G	bHLH	2	--	3'UTR	1215	69.55
SA_01G094600.m1	01G	LBD	2	5'UTR	3'UTR	780	70.64
SA_01G097500.m1	01G	MYB_related	19	--	3'UTR	2694	47.48
SA_01G097900.m1	01G	C2H2	2	5'UTR	3'UTR	639	72.3
SA_01G099700.m1	01G	C2H2	4	5'UTR	3'UTR	1221	71.91
SA_01G103900.m1	01G	HD-ZIP	3	5'UTR	3'UTR	828	69.93
SA_01G107000.m1	01G	HSF	4	5'UTR	3'UTR	1188	49.83
SA_01G107300.m1	01G	ARR-B	6	5'UTR	3'UTR	2055	44.82
SA_01G110100.m1	01G	YABBY	7	5'UTR	3'UTR	606	58.75
SA_01G110200.m1	01G	MIKC_MADS	9	5'UTR	3'UTR	750	49.47
SA_01G123300.m1	01G	C2H2	4	5'UTR	3'UTR	1599	69.04
SA_01G129800.m1	01G	HD-ZIP	3	5'UTR	3'UTR	906	67.55
SA_01G129900.m1	01G	bHLH	3	--	3'UTR	957	64.99
SA_01G132600.m1	01G	ERF	1	5'UTR	3'UTR	843	68.8
SA_01G132800.m1	01G	ERF	3	5'UTR	3'UTR	999	69.17
SA_01G142300.m1	01G	NAC	3	--	3'UTR	1452	61.43
SA_01G144900.m1	01G	MYB	3	--	3'UTR	852	64.44
SA_01G149400.m1	01G	C2H2	1	5'UTR	3'UTR	1185	67.51
SA_01G150400.m1	01G	WRKY	4	5'UTR	3'UTR	1419	52.08
SA_01G152700.m1	01G	GeBP	2	5'UTR	3'UTR	678	60.91
SA_01G154900.m1	01G	LBD	2	5'UTR	3'UTR	633	69.51
SA_01G164300.m1	01G	WRKY	3	5'UTR	3'UTR	906	66.34
SA_01G167400.m1	01G	WRKY	4	5'UTR	3'UTR	1389	67.75
SA_01G171100.m1	01G	MYB	1	5'UTR	3'UTR	969	71.52
SA_01G173900.m1	01G	ERF	2	5'UTR	3'UTR	537	75.42
SA_01G189200.m1	01G	SBP	10	--	3'UTR	2574	48.72
SA_01G191000.m1	01G	bZIP	2	5'UTR	3'UTR	1956	54.5
SA_01G191200.m1	01G	G2-like	2	5'UTR	3'UTR	915	74.75
SA_01G193400.m1	01G	NAC	3	5'UTR	3'UTR	1248	62.58
SA_01G195400.m1	01G	NAC	6	5'UTR	3'UTR	1230	43.58
SA_01G198800.m1	01G	bZIP	4	5'UTR	3'UTR	687	68.85
SA_01G199400.m1	01G	Dof	1	5'UTR	3'UTR	960	69.38
SA_01G199700.m1	01G	MYB	2	5'UTR	3'UTR	567	70.55
SA_01G200300.m1	01G	C2H2	2	5'UTR	3'UTR	1101	60.4
SA_01G201200.m1	01G	MYB	2	5'UTR	3'UTR	915	67.54
SA_01G202400.m1	01G	TALE	4	5'UTR	3'UTR	1692	60.93
SA_01G202500.m1	01G	bHLH	5	5'UTR	3'UTR	711	63.57
SA_01G212000.m2	01G	B3	6	5'UTR	3'UTR	1023	52.88
SA_01G213700.m3	01G	bZIP	4	5'UTR	3'UTR	1023	51.32
SA_01G215400.m1	01G	G2-like	7	5'UTR	3'UTR	786	47.58
SA_01G216900.m1	01G	bZIP	1	5'UTR	3'UTR	594	62.63
SA_01G222400.m1	01G	CPP	6	5'UTR	3'UTR	1065	52.21
SA_01G224400.m1	01G	TCP	2	5'UTR	3'UTR	822	64.23
SA_01G225400.m1	01G	VOZ	4	5'UTR	3'UTR	1716	50.52
SA_01G225900.m1	01G	HB-PHD	9	5'UTR	3'UTR	2364	43.27
SA_01G228200.m1	01G	GATA	2	5'UTR	3'UTR	1089	69.88
SA_01G231200.m1	01G	LBD	1	5'UTR	3'UTR	756	65.21
SA_01G236500.m1	01G	NF-YB	6	5'UTR	3'UTR	210	55.24
SA_01G237000.m1	01G	ERF	3	--	3'UTR	705	63.26
SA_01G237700.m1	01G	bZIP	12	5'UTR	3'UTR	1131	50.49
SA_01G238300.m1	01G	MYB_related	2	5'UTR	3'UTR	267	50.56
SA_01G239100.m1	01G	WRKY	3	5'UTR	3'UTR	1209	66.5
SA_01G240500.m1	01G	HB-other	18	5'UTR	3'UTR	5526	46.94
SA_01G240900.m1	01G	Trihelix	2	5'UTR	3'UTR	1014	63.21
SA_01G243900.m1	01G	MYB	3	5'UTR	3'UTR	771	68.09
SA_01G245700.m1	01G	RAV	2	--	3'UTR	2667	65.88
SA_01G249900.m1	01G	WRKY	3	5'UTR	3'UTR	639	68.23
SA_01G252800.m1	01G	HSF	2	--	3'UTR	1380	56.59
SA_01G253600.m1	01G	WRKY	2	5'UTR	3'UTR	645	63.88
SA_01G257400.m2	01G	C2H2	5	5'UTR	3'UTR	1224	50.9
SA_01G260900.m1	01G	MYB	2	5'UTR	3'UTR	873	62.77
SA_01G262900.m1	01G	WOX	2	5'UTR	3'UTR	756	68.52
SA_01G264300.m1	01G	LBD	2	5'UTR	3'UTR	609	70.28
SA_01G265500.m1	01G	C3H	3	--	3'UTR	2016	70.93
SA_01G265900.m1	01G	TALE	5	5'UTR	3'UTR	861	64.69
SA_01G267900.m1	01G	WRKY	6	--	3'UTR	1554	65.19
SA_01G268400.m1	01G	bHLH	5	5'UTR	3'UTR	885	68.7
SA_01G268500.m1	01G	MYB	4	5'UTR	3'UTR	1293	50.04
SA_01G275400.m1	01G	GATA	3	5'UTR	3'UTR	411	61.31
SA_01G276500.m1	01G	GATA	2	5'UTR	3'UTR	630	73.97
SA_01G282000.m1	01G	WRKY	3	5'UTR	3'UTR	594	61.78
SA_01G286200.m1	01G	MYB	12	5'UTR	3'UTR	2853	43.36
SA_01G295800.m1	01G	B3	6	5'UTR	3'UTR	1581	42
SA_01G296500.m1	01G	G2-like	6	5'UTR	3'UTR	1125	58.76
SA_01G296600.m1	01G	NAC	3	5'UTR	3'UTR	942	60.93
SA_01G297700.m1	01G	WRKY	4	5'UTR	3'UTR	1017	50.74
SA_01G299500.m1	01G	CPP	11	--	3'UTR	1773	45.57
SA_01G300000.m1	01G	bHLH	9	5'UTR	3'UTR	1326	67.27
SA_01G300400.m1	01G	MYB	3	--	3'UTR	1608	65.11
SA_01G300600.m1	01G	LSD	7	5'UTR	3'UTR	546	48.35
SA_01G301300.m1	01G	HD-ZIP	18	--	3'UTR	2553	54.41
SA_01G303300.m1	01G	NF-YA	6	5'UTR	3'UTR	972	59.88
SA_01G304600.m1	01G	YABBY	6	5'UTR	3'UTR	570	47.19
SA_01G309700.m1	01G	Trihelix	2	--	3'UTR	1047	69.53
SA_01G312000.m1	01G	bHLH	3	--	3'UTR	1101	63.31
SA_01G312100.m1	01G	bHLH	3	--	3'UTR	1110	62.61
SA_01G312600.m1	01G	TALE	5	5'UTR	3'UTR	981	58.21
SA_01G313000.m1	01G	GRF	4	--	3'UTR	1260	48.97
SA_01G314000.m1	01G	TALE	9	5'UTR	3'UTR	2700	55
SA_01G314900.m1	01G	GATA	8	5'UTR	3'UTR	921	54.51
SA_01G316300.m2	01G	C3H	7	5'UTR	3'UTR	4656	48.26
SA_01G318900.m1	01G	NF-YA	7	5'UTR	3'UTR	795	54.21
SA_01G325700.m1	01G	CO-like	2	5'UTR	3'UTR	1257	70.01
SA_01G331500.m1	01G	GRAS	1	5'UTR	3'UTR	1695	64.48
SA_01G332200.m1	01G	bHLH	4	--	3'UTR	996	64.76
SA_01G334300.m1	01G	bHLH	13	--	3'UTR	1323	47.69
SA_01G336900.m1	01G	GATA	8	5'UTR	3'UTR	810	51.85
SA_01G341600.m2	01G	HSF	2	5'UTR	3'UTR	1224	66.75
SA_01G345300.m1	01G	MYB_related	12	5'UTR	3'UTR	1713	46.23
SA_01G346900.m1	01G	MIKC_MADS	8	5'UTR	3'UTR	735	53.33
SA_01G347300.m1	01G	LBD	3	5'UTR	3'UTR	798	70.18
SA_01G348600.m1	01G	WRKY	4	5'UTR	3'UTR	918	66.12
SA_01G352300.m1	01G	C2H2	1	5'UTR	3'UTR	783	70.37
SA_01G352700.m1	01G	G2-like	5	5'UTR	3'UTR	1050	61.52
SA_01G353700.m1	01G	G2-like	6	5'UTR	3'UTR	1173	62.49
SA_01G354100.m1	01G	MYB_related	9	5'UTR	3'UTR	921	55.05
SA_01G355700.m1	01G	AP2	9	5'UTR	3'UTR	1899	67.98
SA_01G356000.m1	01G	MYB	3	5'UTR	3'UTR	960	54.58
SA_01G359200.m2	01G	FAR1	12	--	3'UTR	4179	50.04
SA_01G362300.m1	01G	TCP	2	5'UTR	3'UTR	1083	68.88
SA_01G367500.m1	01G	HSF	3	5'UTR	3'UTR	1020	50.2
SA_01G368400.m1	01G	bHLH	7	5'UTR	3'UTR	870	60.57
SA_01G369100.m1	01G	WRKY	3	5'UTR	3'UTR	1101	63.12
SA_01G372200.m1	01G	bHLH	6	--	3'UTR	702	53.85
SA_01G377300.m1	01G	bHLH	2	5'UTR	3'UTR	801	71.66
SA_01G378200.m2	01G	NAC	2	5'UTR	3'UTR	873	69.3
SA_01G381300.m1	01G	C2H2	15	--	3'UTR	2286	51.01
SA_01G381800.m1	01G	Dof	2	5'UTR	3'UTR	1188	65.57
SA_01G390500.m1	01G	FAR1	6	5'UTR	3'UTR	2436	49.14
SA_02G004800.m1	02G	Trihelix	3	5'UTR	3'UTR	1815	66.78
SA_02G007000.m1	02G	NAC	6	--	3'UTR	1431	53.95
SA_02G008500.m1	02G	M-type_MADS	3	5'UTR	3'UTR	282	61.35
SA_02G012200.m1	02G	bHLH	1	5'UTR	3'UTR	840	73.57
SA_02G012800.m1	02G	Nin-like	6	5'UTR	3'UTR	2712	53.24
SA_02G014100.m1	02G	NAC	3	--	3'UTR	942	64.01
SA_02G015300.m1	02G	bHLH	4	5'UTR	3'UTR	1017	59.78
SA_02G018300.m1	02G	MYB	3	5'UTR	3'UTR	717	64.44
SA_02G021600.m1	02G	C2H2	3	5'UTR	3'UTR	1869	48.53
SA_02G021700.m1	02G	LBD	2	5'UTR	3'UTR	537	70.95
SA_02G031400.m1	02G	Dof	2	5'UTR	3'UTR	1281	53.71
SA_02G032000.m1	02G	HD-ZIP	3	--	3'UTR	993	65.26
SA_02G032500.m1	02G	bHLH	2	5'UTR	3'UTR	258	64.73
SA_02G034200.m1	02G	AP2	9	5'UTR	3'UTR	1530	64.44
SA_02G038300.m1	02G	MYB	3	5'UTR	3'UTR	954	65.09
SA_02G038700.m1	02G	GeBP	1	5'UTR	3'UTR	1110	71.35
SA_02G054200.m1	02G	G2-like	8	5'UTR	3'UTR	1338	45.14
SA_02G055200.m1	02G	NAC	3	5'UTR	3'UTR	1101	66.39
SA_02G055500.m1	02G	NAC	3	5'UTR	3'UTR	1053	65.81
SA_02G056000.m1	02G	WOX	3	5'UTR	3'UTR	969	65.53
SA_02G056100.m1	02G	G2-like	7	5'UTR	3'UTR	1068	45.69
SA_02G056700.m1	02G	EIL	2	5'UTR	3'UTR	1914	61.7
SA_02G058100.m1	02G	WRKY	3	5'UTR	3'UTR	618	63.75
SA_02G061100.m1	02G	MYB	2	--	3'UTR	984	67.38
SA_02G061900.m1	02G	AP2	7	5'UTR	3'UTR	1122	60.34
SA_02G064900.m1	02G	bZIP	1	5'UTR	3'UTR	480	73.54
SA_02G066300.m1	02G	MYB	3	--	3'UTR	1044	64.18
SA_02G067300.m1	02G	C3H	2	--	3'UTR	1035	68.12
SA_02G071800.m1	02G	Trihelix	2	5'UTR	3'UTR	744	75.67
SA_02G082900.m1	02G	Dof	2	5'UTR	3'UTR	1095	63.74
SA_02G083800.m1	02G	GRAS	3	5'UTR	3'UTR	2205	48.07
SA_02G089700.m1	02G	ERF	1	5'UTR	3'UTR	684	68.42
SA_02G091000.m1	02G	bHLH	2	--	3'UTR	1236	70.47
SA_02G093900.m1	02G	FAR1	3	5'UTR	3'UTR	2901	47.88
SA_02G096500.m1	02G	NF-YC	1	5'UTR	3'UTR	969	64.09
SA_02G098200.m1	02G	LBD	2	5'UTR	3'UTR	774	70.54
SA_02G101100.m1	02G	MYB_related	13	5'UTR	3'UTR	2175	45.38
SA_02G102700.m1	02G	C2H2	3	5'UTR	3'UTR	1257	72.39
SA_02G106100.m1	02G	HD-ZIP	4	5'UTR	3'UTR	828	70.89
SA_02G106800.m2	02G	bHLH	10	5'UTR	3'UTR	906	48.23
SA_02G107100.m1	02G	AP2	9	--	3'UTR	1899	58.87
SA_02G108800.m1	02G	HSF	5	5'UTR	3'UTR	1215	50.29
SA_02G109000.m1	02G	ARR-B	6	5'UTR	3'UTR	2055	44.91
SA_02G111300.m2	02G	YABBY	7	5'UTR	3'UTR	1041	57.06
SA_02G111600.m1	02G	MIKC_MADS	8	5'UTR	3'UTR	750	49.47
SA_02G124200.m1	02G	HD-ZIP	3	5'UTR	3'UTR	726	66.8
SA_02G125000.m1	02G	C2H2	4	5'UTR	3'UTR	1611	68.78
SA_02G128100.m1	02G	GRAS	3	--	3'UTR	2244	49.38
SA_02G130900.m1	02G	HD-ZIP	3	5'UTR	3'UTR	912	66.89
SA_02G131200.m1	02G	bHLH	2	--	3'UTR	1092	62.18
SA_02G133300.m2	02G	B3	5	5'UTR	3'UTR	810	52.1
SA_02G133800.m1	02G	ERF	1	5'UTR	3'UTR	768	70.96
SA_02G133900.m1	02G	ERF	3	5'UTR	3'UTR	981	67.99
SA_02G134000.m1	02G	ERF	2	5'UTR	3'UTR	885	67.57
SA_02G138000.m1	02G	CAMTA	14	--	3'UTR	3369	45.56
SA_02G143100.m1	02G	NAC	1	5'UTR	3'UTR	1266	62.09
SA_02G151500.m1	02G	C2H2	1	5'UTR	3'UTR	1173	67.52
SA_02G154900.m1	02G	GeBP	2	5'UTR	3'UTR	675	59.7
SA_02G160600.m1	02G	WRKY	3	5'UTR	3'UTR	918	67.21
SA_02G165800.m1	02G	WRKY	4	5'UTR	3'UTR	1422	67.02
SA_02G166500.m1	02G	ERF	3	5'UTR	3'UTR	747	50.74
SA_02G169200.m1	02G	MYB	1	5'UTR	3'UTR	1005	70.35
SA_02G171000.m1	02G	LBD	2	--	3'UTR	561	65.42
SA_02G187200.m1	02G	SBP	10	5'UTR	3'UTR	2571	48.35
SA_02G188700.m1	02G	bZIP	2	5'UTR	3'UTR	1974	54.96
SA_02G189000.m1	02G	G2-like	1	5'UTR	3'UTR	924	75.54
SA_02G191000.m1	02G	NAC	3	5'UTR	3'UTR	1158	63.64
SA_02G192700.m1	02G	NAC	3	5'UTR	3'UTR	897	71.24
SA_02G196600.m1	02G	ERF	2	5'UTR	3'UTR	891	71.72
SA_02G197100.m1	02G	bZIP	11	--	3'UTR	3597	49.24
SA_02G198000.m1	02G	Dof	1	--	3'UTR	957	69.07
SA_02G198500.m1	02G	MYB	2	5'UTR	3'UTR	555	69.01
SA_02G199600.m1	02G	C2H2	2	5'UTR	3'UTR	1083	60.11
SA_02G200900.m1	02G	MYB_related	2	5'UTR	3'UTR	918	67.97
SA_02G202000.m1	02G	TALE	4	5'UTR	3'UTR	1683	60.9
SA_02G206600.m1	02G	NF-YB	7	5'UTR	3'UTR	519	58.19
SA_02G212600.m1	02G	B3	7	5'UTR	3'UTR	831	50.3
SA_02G214500.m2	02G	bZIP	4	5'UTR	3'UTR	1113	50.58
SA_02G216600.m1	02G	NF-YC	7	5'UTR	3'UTR	885	46.67
SA_02G218100.m1	02G	ERF	4	--	3'UTR	1464	69.19
SA_02G219700.m1	02G	GRAS	3	--	3'UTR	1281	68.54
SA_02G219900.m1	02G	bHLH	7	5'UTR	3'UTR	939	60.38
SA_02G224500.m1	02G	TCP	3	5'UTR	3'UTR	825	64.48
SA_02G225100.m1	02G	ARF	10	--	3'UTR	1941	50.95
SA_02G225200.m1	02G	VOZ	4	5'UTR	3'UTR	1716	50.87
SA_02G228000.m1	02G	GATA	2	5'UTR	3'UTR	990	69.9
SA_02G231000.m1	02G	LBD	3	5'UTR	3'UTR	765	65.88
SA_02G234900.m1	02G	GRAS	2	--	3'UTR	1650	68.24
SA_02G236700.m1	02G	bZIP	12	5'UTR	3'UTR	1050	49.33
SA_02G239600.m1	02G	ARF	11	5'UTR	3'UTR	1734	47.75
SA_02G239700.m1	02G	NAC	3	5'UTR	3'UTR	921	63.84
SA_02G240200.m1	02G	Trihelix	2	5'UTR	3'UTR	1026	62.18
SA_02G243700.m1	02G	MYB	3	5'UTR	3'UTR	789	69.33
SA_02G248500.m1	02G	MYB_related	17	5'UTR	3'UTR	1329	46.8
SA_02G249200.m1	02G	WRKY	4	5'UTR	3'UTR	642	69.16
SA_02G252600.m1	02G	WRKY	2	5'UTR	3'UTR	618	62.78
SA_02G258200.m1	02G	Dof	2	5'UTR	3'UTR	1020	63.04
SA_02G260900.m1	02G	WOX	2	5'UTR	3'UTR	735	68.98
SA_02G261600.m1	02G	AP2	11	5'UTR	3'UTR	1380	60.36
SA_02G262400.m1	02G	LBD	2	5'UTR	3'UTR	615	71.38
SA_02G263400.m1	02G	Trihelix	2	--	3'UTR	1071	70.68
SA_02G263600.m1	02G	C3H	3	--	3'UTR	1818	72.44
SA_02G264200.m1	02G	bZIP	1	5'UTR	3'UTR	393	75.06
SA_02G264300.m1	02G	TALE	5	5'UTR	3'UTR	879	65.07
SA_02G267000.m1	02G	WRKY	6	5'UTR	3'UTR	1551	65.57
SA_02G267700.m1	02G	MYB	3	5'UTR	3'UTR	1293	50.35
SA_02G273200.m1	02G	GATA	3	5'UTR	3'UTR	435	60.23
SA_02G274500.m1	02G	GATA	2	5'UTR	3'UTR	645	75.35
SA_02G276800.m1	02G	LBD	2	--	3'UTR	669	65.92
SA_02G280700.m1	02G	WRKY	3	5'UTR	3'UTR	600	62
SA_02G283500.m1	02G	MIKC_MADS	9	5'UTR	3'UTR	903	52.6
SA_02G292700.m1	02G	C2H2	3	--	3'UTR	1155	56.19
SA_02G293600.m1	02G	LBD	2	5'UTR	3'UTR	675	69.33
SA_02G294400.m1	02G	LBD	2	5'UTR	3'UTR	876	70.43
SA_02G295500.m1	02G	B3	5	5'UTR	3'UTR	1140	40.35
SA_02G295800.m2	02G	B3	7	5'UTR	3'UTR	2193	43.14
SA_02G295900.m1	02G	B3	4	--	3'UTR	978	53.89
SA_02G296200.m1	02G	NAC	3	--	3'UTR	933	62.59
SA_02G297100.m1	02G	WRKY	4	5'UTR	3'UTR	1029	52.28
SA_02G297700.m1	02G	MYB_related	2	5'UTR	3'UTR	606	53.8
SA_02G300100.m1	02G	bHLH	10	5'UTR	3'UTR	1194	68.09
SA_02G300400.m1	02G	MYB	3	5'UTR	3'UTR	1299	66.36
SA_02G300600.m1	02G	LSD	7	5'UTR	3'UTR	546	49.08
SA_02G301400.m1	02G	HD-ZIP	18	5'UTR	3'UTR	2562	54.64
SA_02G301800.m1	02G	MYB_related	8	5'UTR	3'UTR	1026	43.47
SA_02G303900.m1	02G	NF-YA	6	5'UTR	3'UTR	972	59.05
SA_02G305000.m1	02G	YABBY	6	5'UTR	3'UTR	570	47.72
SA_02G312600.m1	02G	TALE	5	5'UTR	3'UTR	984	58.13
SA_02G314100.m1	02G	TALE	3	--	3'UTR	1074	70.76
SA_02G314200.m1	02G	TALE	6	5'UTR	3'UTR	1887	45.42
SA_02G315700.m1	02G	GATA	8	5'UTR	3'UTR	915	55.19
SA_02G317500.m1	02G	C3H	6	5'UTR	3'UTR	4650	48.24
SA_02G320700.m1	02G	C3H	2	5'UTR	3'UTR	2244	55.04
SA_02G325000.m1	02G	GRAS	1	5'UTR	3'UTR	1854	70.5
SA_02G325800.m1	02G	GeBP	1	5'UTR	3'UTR	1047	62.18
SA_02G327000.m1	02G	CO-like	2	5'UTR	3'UTR	1254	70.02
SA_02G330300.m1	02G	ZF-HD	1	5'UTR	3'UTR	666	72.52
SA_02G331400.m1	02G	MYB	3	5'UTR	3'UTR	714	57.98
SA_02G332000.m1	02G	GRAS	1	5'UTR	3'UTR	1662	65.16
SA_02G332900.m1	02G	bHLH	4	5'UTR	3'UTR	1026	65.01
SA_02G334200.m1	02G	TALE	6	5'UTR	3'UTR	1059	61.19
SA_02G335300.m1	02G	GRF	6	--	3'UTR	2514	61.81
SA_02G336500.m1	02G	TALE	5	5'UTR	3'UTR	2256	69.64
SA_02G341300.m1	02G	NF-YC	4	5'UTR	3'UTR	870	61.84
SA_02G345600.m3	02G	FAR1	7	5'UTR	3'UTR	2460	48.66
SA_02G355200.m1	02G	GRAS	2	5'UTR	3'UTR	1917	47.05
SA_02G355600.m1	02G	Dof	2	5'UTR	3'UTR	1182	64.72
SA_02G356800.m1	02G	AP2	10	5'UTR	3'UTR	1284	60.28
SA_02G360400.m1	02G	bHLH	2	5'UTR	3'UTR	801	71.29
SA_02G361700.m1	02G	bZIP	9	5'UTR	3'UTR	1026	54.68
SA_02G366000.m1	02G	bHLH	6	5'UTR	3'UTR	705	53.62
SA_02G368600.m1	02G	WRKY	4	--	3'UTR	1368	61.4
SA_02G369300.m1	02G	bHLH	8	5'UTR	3'UTR	870	59.08
SA_02G370800.m1	02G	HSF	2	5'UTR	3'UTR	1011	50.64
SA_02G375700.m1	02G	TCP	2	5'UTR	3'UTR	1083	68.98
SA_02G377400.m1	02G	bHLH	10	--	3'UTR	1584	58.21
SA_02G379100.m1	02G	FAR1	8	5'UTR	3'UTR	3534	46.89
SA_02G382300.m1	02G	MYB	4	5'UTR	3'UTR	867	55.13
SA_02G382600.m1	02G	AP2	9	5'UTR	3'UTR	1998	68.97
SA_02G382800.m1	02G	bZIP	5	--	3'UTR	1170	70.17
SA_02G384100.m1	02G	MYB_related	9	5'UTR	3'UTR	921	55.59
SA_02G384500.m1	02G	G2-like	6	5'UTR	3'UTR	1107	62.33
SA_02G385400.m1	02G	Dof	1	--	3'UTR	1104	70.29
SA_02G390400.m1	02G	WRKY	4	5'UTR	3'UTR	927	68.18
SA_02G391600.m1	02G	LBD	3	5'UTR	3'UTR	801	70.79
SA_02G392200.m1	02G	MIKC_MADS	8	5'UTR	3'UTR	729	54.6
SA_02G392300.m1	02G	MIKC_MADS	8	5'UTR	3'UTR	738	51.9
SA_02G393000.m1	02G	MYB_related	1	5'UTR	3'UTR	573	74
SA_02G393700.m1	02G	MYB_related	12	5'UTR	3'UTR	1713	46.06
SA_02G398700.m1	02G	WRKY	4	5'UTR	3'UTR	1197	61.32
SA_03G006800.m1	03G	Dof	2	5'UTR	3'UTR	1536	49.35
SA_03G008500.m1	03G	NAC	5	5'UTR	3'UTR	1710	43.1
SA_03G010700.m1	03G	C3H	8	5'UTR	3'UTR	1407	51.53
SA_03G010800.m1	03G	C3H	7	5'UTR	3'UTR	1293	52.13
SA_03G012100.m1	03G	MYB_related	23	5'UTR	3'UTR	3462	43.88
SA_03G018600.m1	03G	NAC	3	5'UTR	3'UTR	1059	64.21
SA_03G020600.m1	03G	bHLH	2	--	3'UTR	585	67.52
SA_03G028300.m1	03G	MYB_related	2	5'UTR	3'UTR	522	61.11
SA_03G028700.m1	03G	MYB	3	5'UTR	3'UTR	1044	64.27
SA_03G038000.m1	03G	MYB	3	5'UTR	3'UTR	873	60.94
SA_03G044500.m1	03G	bHLH	2	5'UTR	3'UTR	753	60.29
SA_03G044700.m1	03G	MYB_related	7	5'UTR	3'UTR	906	45.7
SA_03G047600.m1	03G	MYB	2	5'UTR	3'UTR	804	61.94
SA_03G054700.m1	03G	G2-like	4	--	3'UTR	1425	68.91
SA_03G062100.m1	03G	WRKY	3	5'UTR	3'UTR	774	64.6
SA_03G065000.m1	03G	WRKY	2	--	3'UTR	648	65.59
SA_03G066100.m1	03G	MYB_related	3	5'UTR	3'UTR	1083	52.17
SA_03G067600.m1	03G	NAC	7	5'UTR	3'UTR	1332	58.78
SA_03G069300.m1	03G	MYB_related	3	5'UTR	3'UTR	915	61.86
SA_03G070500.m1	03G	MYB_related	16	5'UTR	3'UTR	2637	42.32
SA_03G071700.m1	03G	C2H2	3	5'UTR	3'UTR	1398	66.74
SA_03G074900.m2	03G	bHLH	6	5'UTR	3'UTR	1713	56.63
SA_03G076800.m1	03G	WRKY	6	5'UTR	3'UTR	1626	66.3
SA_03G079800.m1	03G	bHLH	4	5'UTR	3'UTR	1032	65.21
SA_03G085300.m1	03G	MYB_related	7	5'UTR	3'UTR	702	43.02
SA_03G089500.m1	03G	MYB_related	3	--	3'UTR	891	62.07
SA_03G095000.m1	03G	Trihelix	1	5'UTR	3'UTR	1509	70.44
SA_03G100100.m1	03G	GeBP	2	--	3'UTR	1722	55.11
SA_03G106800.m1	03G	WRKY	4	5'UTR	3'UTR	1362	65.2
SA_03G108900.m1	03G	bHLH	2	5'UTR	3'UTR	1866	51.93
SA_03G110300.m1	03G	MYB	10	--	3'UTR	2460	44.27
SA_03G111800.m1	03G	ERF	2	--	3'UTR	903	69.1
SA_03G131300.m1	03G	MYB_related	4	--	3'UTR	948	61.81
SA_03G132600.m1	03G	LBD	1	5'UTR	3'UTR	816	71.69
SA_03G158800.m1	03G	bHLH	2	5'UTR	3'UTR	1137	66.14
SA_03G162300.m1	03G	C3H	9	5'UTR	3'UTR	2010	49.55
SA_03G162600.m1	03G	C2H2	3	5'UTR	3'UTR	1344	67.71
SA_03G184800.m1	03G	CPP	3	--	3'UTR	531	59.32
SA_03G187300.m1	03G	C3H	10	5'UTR	3'UTR	1326	50.38
SA_03G193500.m1	03G	WRKY	3	5'UTR	3'UTR	1059	67.71
SA_03G194900.m1	03G	WRKY	3	5'UTR	3'UTR	1047	62.75
SA_03G201200.m1	03G	MYB_related	2	5'UTR	3'UTR	294	63.61
SA_03G206000.m1	03G	GATA	2	--	3'UTR	762	70.6
SA_03G209200.m1	03G	ERF	1	5'UTR	3'UTR	879	71.67
SA_03G209700.m1	03G	WRKY	3	--	3'UTR	978	65.13
SA_03G217500.m1	03G	GRAS	1	--	3'UTR	1668	72.3
SA_03G218200.m2	03G	C3H	3	5'UTR	3'UTR	990	69.19
SA_03G221700.m1	03G	WRKY	3	5'UTR	3'UTR	1125	68.62
SA_03G222800.m1	03G	WOX	3	5'UTR	3'UTR	1578	69.01
SA_03G223700.m1	03G	NAC	3	5'UTR	3'UTR	945	64.44
SA_03G225300.m1	03G	Dof	1	5'UTR	3'UTR	390	70.51
SA_03G225700.m1	03G	Trihelix	1	5'UTR	3'UTR	960	66.25
SA_03G228500.m1	03G	E2F/DP	9	5'UTR	3'UTR	771	45.78
SA_03G231800.m1	03G	MYB	2	5'UTR	3'UTR	894	68.79
SA_03G238000.m1	03G	MYB	2	5'UTR	3'UTR	798	67.79
SA_03G241300.m1	03G	MYB	3	5'UTR	3'UTR	909	63.92
SA_03G244900.m1	03G	bHLH	2	5'UTR	3'UTR	1191	65.49
SA_03G247500.m1	03G	B3	7	5'UTR	3'UTR	882	50.91
SA_03G251600.m1	03G	E2F/DP	8	5'UTR	3'UTR	720	45.83
SA_03G252500.m1	03G	B3	4	--	3'UTR	1113	69.27
SA_03G255700.m1	03G	WRKY	2	--	3'UTR	909	69.64
SA_03G256700.m1	03G	WRKY	2	--	3'UTR	729	63.92
SA_03G261500.m1	03G	GATA	2	5'UTR	3'UTR	1122	70.5
SA_03G263100.m1	03G	HB-PHD	12	--	3'UTR	3999	44.14
SA_03G264700.m1	03G	WRKY	3	5'UTR	3'UTR	909	71.4
SA_03G267100.m1	03G	ERF	1	5'UTR	3'UTR	585	74.53
SA_03G267800.m1	03G	VOZ	4	5'UTR	3'UTR	1683	51.75
SA_03G268100.m1	03G	ARF	10	5'UTR	3'UTR	2052	51.32
SA_03G269300.m1	03G	TCP	3	--	3'UTR	1428	64.43
SA_03G269600.m1	03G	bZIP	4	5'UTR	3'UTR	777	65.64
SA_03G273400.m1	03G	TCP	2	5'UTR	3'UTR	807	64.19
SA_03G285000.m1	03G	bHLH	7	5'UTR	3'UTR	1146	60.73
SA_03G295200.m1	03G	MYB	4	5'UTR	3'UTR	1584	49.49
SA_03G296100.m1	03G	bZIP	4	5'UTR	3'UTR	1002	52.1
SA_03G298200.m1	03G	NAC	3	--	3'UTR	1422	62.59
SA_03G300300.m1	03G	WOX	3	5'UTR	3'UTR	798	51.75
SA_03G308600.m1	03G	NF-YB	9	--	3'UTR	852	60.68
SA_03G312800.m1	03G	MYB	9	5'UTR	3'UTR	1794	47.1
SA_03G313500.m1	03G	GRAS	2	5'UTR	3'UTR	2394	54.47
SA_03G314100.m1	03G	WRKY	3	5'UTR	3'UTR	906	67.99
SA_03G315800.m1	03G	TALE	4	5'UTR	3'UTR	1665	64.02
SA_03G317400.m1	03G	MYB	2	5'UTR	3'UTR	825	66.06
SA_03G321400.m1	03G	bZIP	5	5'UTR	3'UTR	1194	68.01
SA_03G323000.m1	03G	MYB_related	2	5'UTR	3'UTR	522	71.46
SA_03G324100.m1	03G	Dof	2	--	3'UTR	1188	63.13
SA_03G324900.m1	03G	bZIP	5	--	3'UTR	1170	64.44
SA_03G327300.m1	03G	MYB	2	5'UTR	3'UTR	828	68.6
SA_03G329900.m1	03G	GRAS	4	5'UTR	3'UTR	1716	45.57
SA_03G330900.m1	03G	NAC	3	5'UTR	3'UTR	828	68.12
SA_03G333000.m1	03G	C2H2	1	--	3'UTR	1272	67.3
SA_03G333100.m1	03G	LBD	4	5'UTR	3'UTR	771	66.93
SA_03G336100.m1	03G	AP2	9	--	3'UTR	2061	62.45
SA_03G336600.m1	03G	bHLH	6	5'UTR	3'UTR	963	64.9
SA_03G340600.m1	03G	C2H2	8	5'UTR	3'UTR	1035	45.12
SA_03G341100.m1	03G	B3	6	5'UTR	3'UTR	2070	68.45
SA_03G342300.m1	03G	bHLH	8	5'UTR	3'UTR	1422	59.28
SA_03G343600.m1	03G	C3H	7	5'UTR	3'UTR	1284	51.09
SA_03G348100.m1	03G	SBP	3	5'UTR	3'UTR	1062	66.1
SA_03G350700.m1	03G	ARF	14	5'UTR	3'UTR	2433	52.2
SA_03G355700.m1	03G	SRS	2	--	3'UTR	573	66.49
SA_03G359700.m1	03G	GATA	2	5'UTR	3'UTR	444	63.96
SA_03G360700.m1	03G	WRKY	3	5'UTR	3'UTR	948	58.97
SA_04G002300.m1	04G	LBD	4	5'UTR	3'UTR	744	65.99
SA_04G005100.m1	04G	ERF	2	5'UTR	3'UTR	759	52.96
SA_04G010700.m1	04G	MYB	3	5'UTR	3'UTR	885	62.03
SA_04G011500.m1	04G	RAV	2	5'UTR	3'UTR	924	65.15
SA_04G016400.m1	04G	LBD	2	5'UTR	3'UTR	870	62.76
SA_04G017200.m1	04G	MYB	3	--	3'UTR	1029	64.43
SA_04G017400.m2	04G	MYB_related	3	5'UTR	3'UTR	507	61.34
SA_04G024600.m1	04G	bHLH	2	--	3'UTR	594	65.99
SA_04G027200.m1	04G	NAC	3	5'UTR	3'UTR	1059	63.64
SA_04G032100.m1	04G	C3H	5	5'UTR	3'UTR	495	59.39
SA_04G036000.m1	04G	C3H	7	5'UTR	3'UTR	1293	52.44
SA_04G036100.m1	04G	C3H	8	5'UTR	3'UTR	1407	52.81
SA_04G038200.m1	04G	NAC	5	5'UTR	3'UTR	1710	43.22
SA_04G039500.m1	04G	Dof	2	5'UTR	3'UTR	1581	48.58
SA_04G047000.m2	04G	Dof	2	5'UTR	3'UTR	1461	47.16
SA_04G050000.m1	04G	MYB	3	5'UTR	3'UTR	1287	51.44
SA_04G055000.m1	04G	TCP	1	5'UTR	3'UTR	1443	68.12
SA_04G057400.m1	04G	WRKY	4	5'UTR	3'UTR	1389	65.3
SA_04G058800.m1	04G	bHLH	4	--	3'UTR	2466	54.14
SA_04G059300.m2	04G	ARF	13	--	3'UTR	2049	49.98
SA_04G059800.m1	04G	G2-like	8	5'UTR	3'UTR	1311	62.32
SA_04G060600.m1	04G	MYB	11	5'UTR	3'UTR	2460	44.11
SA_04G067700.m1	04G	bZIP	3	5'UTR	3'UTR	546	71.06
SA_04G068100.m1	04G	C3H	2	5'UTR	3'UTR	726	69.7
SA_04G069800.m1	04G	G2-like	4	5'UTR	3'UTR	1413	68.29
SA_04G075600.m1	04G	WRKY	3	5'UTR	3'UTR	789	64.64
SA_04G076200.m1	04G	NF-YC	1	5'UTR	3'UTR	606	69.8
SA_04G078500.m1	04G	WRKY	4	--	3'UTR	1509	67.79
SA_04G080000.m2	04G	NAC	7	5'UTR	3'UTR	1332	59.46
SA_04G080800.m1	04G	MYB_related	2	5'UTR	3'UTR	1005	65.77
SA_04G082100.m1	04G	MYB_related	3	5'UTR	3'UTR	897	62.21
SA_04G083200.m1	04G	Dof	1	5'UTR	3'UTR	669	73.09
SA_04G085100.m1	04G	C2H2	3	5'UTR	3'UTR	1389	66.45
SA_04G086000.m1	04G	bHLH	5	5'UTR	3'UTR	1347	61.99
SA_04G088700.m1	04G	bHLH	7	5'UTR	3'UTR	1854	54.91
SA_04G090600.m1	04G	WRKY	6	5'UTR	3'UTR	1638	66.73
SA_04G093100.m1	04G	bHLH	3	5'UTR	3'UTR	1023	64.42
SA_04G097800.m1	04G	MYB_related	7	5'UTR	3'UTR	957	45.45
SA_04G101500.m1	04G	MYB	3	5'UTR	3'UTR	915	61.42
SA_04G101700.m1	04G	G2-like	5	--	3'UTR	1125	56.98
SA_04G104100.m1	04G	Trihelix	1	5'UTR	3'UTR	1515	69.57
SA_04G136700.m1	04G	MYB	2	5'UTR	3'UTR	858	71.79
SA_04G146000.m1	04G	LBD	1	5'UTR	3'UTR	822	71.05
SA_04G146500.m1	04G	bZIP	1	5'UTR	3'UTR	507	67.26
SA_04G147700.m1	04G	MYB	3	5'UTR	3'UTR	936	62.61
SA_04G176100.m1	04G	MYB_related	5	5'UTR	3'UTR	900	50.67
SA_04G195600.m1	04G	WRKY	3	5'UTR	3'UTR	1107	67.93
SA_04G197000.m1	04G	WRKY	3	5'UTR	3'UTR	1050	62.76
SA_04G203600.m1	04G	MYB_related	2	5'UTR	3'UTR	294	62.93
SA_04G207800.m1	04G	GATA	2	5'UTR	3'UTR	774	70.54
SA_04G212100.m1	04G	WRKY	3	--	3'UTR	978	65.24
SA_04G219100.m1	04G	GRAS	1	5'UTR	3'UTR	1434	72.66
SA_04G223600.m1	04G	WRKY	3	5'UTR	3'UTR	1116	69
SA_04G226600.m2	04G	NAC	3	5'UTR	3'UTR	945	63.81
SA_04G227500.m1	04G	Trihelix	2	5'UTR	3'UTR	945	65.71
SA_04G230200.m1	04G	E2F/DP	9	--	3'UTR	732	47.13
SA_04G233100.m1	04G	MYB	2	5'UTR	3'UTR	915	69.18
SA_04G239800.m1	04G	MYB	2	5'UTR	3'UTR	780	67.82
SA_04G242500.m1	04G	MYB	3	5'UTR	3'UTR	909	65.02
SA_04G244400.m1	04G	MYB_related	6	5'UTR	3'UTR	873	49.94
SA_04G250900.m1	04G	B3	4	5'UTR	3'UTR	1137	69.39
SA_04G252100.m1	04G	MIKC_MADS	6	5'UTR	3'UTR	591	60.07
SA_04G259400.m1	04G	GATA	2	5'UTR	3'UTR	1110	70.9
SA_04G261700.m1	04G	WRKY	3	5'UTR	3'UTR	891	71.49
SA_04G261900.m1	04G	bHLH	18	--	3'UTR	4617	53.87
SA_04G263200.m1	04G	ERF	1	5'UTR	3'UTR	606	74.92
SA_04G263700.m1	04G	VOZ	4	5'UTR	3'UTR	1665	51.59
SA_04G264000.m1	04G	ARF	10	5'UTR	3'UTR	2052	51.46
SA_04G266300.m1	04G	bZIP	4	5'UTR	3'UTR	735	54.56
SA_04G268100.m1	04G	Dof	1	5'UTR	3'UTR	612	73.69
SA_04G270300.m1	04G	TCP	2	5'UTR	3'UTR	798	64.41
SA_04G275500.m1	04G	LBD	2	--	3'UTR	639	66.98
SA_04G279400.m1	04G	WRKY	3	5'UTR	3'UTR	966	57.56
SA_04G285800.m1	04G	bHLH	3	5'UTR	3'UTR	732	55.6
SA_04G289900.m1	04G	NF-YB	1	5'UTR	3'UTR	474	66.46
SA_04G290200.m1	04G	HB-other	13	5'UTR	3'UTR	3441	46.76
SA_04G292100.m2	04G	ARF	15	--	3'UTR	2589	51.76
SA_04G293800.m1	04G	TCP	2	5'UTR	3'UTR	846	73.17
SA_04G294500.m1	04G	SBP	3	5'UTR	3'UTR	1074	63.59
SA_04G297500.m2	04G	C3H	7	5'UTR	3'UTR	1281	50.2
SA_04G298400.m1	04G	bHLH	8	5'UTR	3'UTR	1425	59.02
SA_04G300000.m1	04G	B3	6	5'UTR	3'UTR	2136	67.74
SA_04G304900.m1	04G	bHLH	6	5'UTR	3'UTR	990	65.25
SA_04G305300.m1	04G	AP2	9	--	3'UTR	2052	62.33
SA_04G310100.m1	04G	LBD	3	5'UTR	3'UTR	771	67.06
SA_04G310200.m1	04G	C2H2	1	--	3'UTR	1467	67.69
SA_04G310600.m1	04G	NAC	5	5'UTR	3'UTR	1191	66.16
SA_04G312200.m1	04G	NAC	3	5'UTR	3'UTR	843	68.8
SA_04G313400.m1	04G	GRAS	4	5'UTR	3'UTR	1710	45.38
SA_04G316500.m1	04G	MYB	2	5'UTR	3'UTR	810	69.63
SA_04G319800.m1	04G	bZIP	4	5'UTR	3'UTR	777	64.86
SA_04G322100.m1	04G	MYB_related	2	5'UTR	3'UTR	510	70
SA_04G323000.m1	04G	bZIP	13	5'UTR	3'UTR	1539	61.99
SA_04G323500.m1	04G	C2H2	2	5'UTR	3'UTR	1065	63.94
SA_04G324900.m1	04G	MYB	3	--	3'UTR	1311	59.34
SA_04G325900.m1	04G	MYB	2	5'UTR	3'UTR	864	66.67
SA_04G326700.m1	04G	MYB	2	5'UTR	3'UTR	1161	53.06
SA_04G327200.m1	04G	TALE	4	5'UTR	3'UTR	1587	64.71
SA_04G329700.m2	04G	GRAS	2	5'UTR	3'UTR	2385	55.89
SA_04G330000.m1	04G	MYB	8	5'UTR	3'UTR	1794	46.21
SA_04G330800.m1	04G	C2H2	1	5'UTR	3'UTR	519	69.36
SA_04G332600.m1	04G	C3H	8	5'UTR	3'UTR	1098	48
SA_04G332800.m1	04G	NF-YB	8	5'UTR	3'UTR	501	55.49
SA_04G338400.m1	04G	WRKY	3	--	3'UTR	819	69.23
SA_04G339100.m1	04G	WOX	3	5'UTR	3'UTR	801	52.93
SA_04G341700.m1	04G	bZIP	4	5'UTR	3'UTR	1002	52.4
SA_04G342200.m1	04G	MYB	4	5'UTR	3'UTR	1551	50.61
SA_05G007900.m1	05G	SRS	2	5'UTR	3'UTR	999	70.57
SA_05G010800.m1	05G	GRAS	2	5'UTR	3'UTR	1356	75.37
SA_05G011300.m1	05G	NAC	1	5'UTR	3'UTR	663	71.49
SA_05G016300.m1	05G	HB-other	13	5'UTR	3'UTR	3396	46.58
SA_05G018700.m1	05G	bHLH	4	5'UTR	3'UTR	1116	60.3
SA_05G020600.m1	05G	NAC	3	5'UTR	3'UTR	699	71.1
SA_05G021900.m1	05G	CAMTA	11	5'UTR	3'UTR	2520	43.65
SA_05G022300.m1	05G	SBP	4	5'UTR	3'UTR	1095	63.11
SA_05G025100.m1	05G	C3H	7	5'UTR	3'UTR	1266	50.08
SA_05G026100.m2	05G	bHLH	8	5'UTR	3'UTR	1476	59.21
SA_05G028100.m1	05G	M-type_MADS	2	5'UTR	3'UTR	1092	70.15
SA_05G029300.m1	05G	C2H2	8	5'UTR	3'UTR	990	45.25
SA_05G030200.m1	05G	C2H2	7	5'UTR	3'UTR	4020	48.73
SA_05G031200.m1	05G	B3	5	5'UTR	3'UTR	1941	49.25
SA_05G031400.m1	05G	ARR-B	5	5'UTR	3'UTR	1752	45.38
SA_05G031900.m1	05G	GRAS	3	--	3'UTR	1467	70.35
SA_05G032900.m1	05G	bHLH	6	--	3'UTR	1005	63.78
SA_05G036600.m1	05G	LBD	4	5'UTR	3'UTR	777	67.82
SA_05G037200.m1	05G	NAC	3	5'UTR	3'UTR	1191	65.16
SA_05G044800.m1	05G	MYB	2	5'UTR	3'UTR	813	69
SA_05G046600.m1	05G	ERF	2	5'UTR	3'UTR	1062	68.64
SA_05G047000.m1	05G	bZIP	4	5'UTR	3'UTR	789	65.65
SA_05G048000.m1	05G	Dof	1	5'UTR	3'UTR	972	62.86
SA_05G048500.m1	05G	MYB_related	2	5'UTR	3'UTR	510	70.98
SA_05G049800.m1	05G	bZIP	13	5'UTR	3'UTR	1572	62.53
SA_05G052400.m1	05G	MYB	3	5'UTR	3'UTR	1281	58.86
SA_05G053500.m1	05G	MYB	2	5'UTR	3'UTR	861	65.74
SA_05G055600.m1	05G	MYB	2	5'UTR	3'UTR	1104	54.17
SA_05G056500.m1	05G	TALE	4	5'UTR	3'UTR	1692	63.89
SA_05G058200.m1	05G	G2-like	2	5'UTR	3'UTR	660	66.67
SA_05G059300.m1	05G	GRAS	3	5'UTR	3'UTR	2352	55.27
SA_05G059500.m1	05G	MYB	9	5'UTR	3'UTR	1791	46.34
SA_05G060300.m1	05G	WOX	2	5'UTR	3'UTR	882	67.69
SA_05G061300.m1	05G	C2H2	1	5'UTR	3'UTR	513	71.15
SA_05G064200.m1	05G	NF-YB	8	5'UTR	3'UTR	495	56.97
SA_05G068500.m1	05G	WRKY	4	--	3'UTR	1602	66.35
SA_05G072500.m1	05G	WOX	3	5'UTR	3'UTR	804	51.99
SA_05G074000.m1	05G	NAC	3	5'UTR	3'UTR	921	64.17
SA_05G075200.m1	05G	NAC	3	--	3'UTR	1137	59.01
SA_05G075700.m1	05G	MYB	4	5'UTR	3'UTR	1557	49.13
SA_05G076300.m1	05G	bZIP	7	--	3'UTR	1473	52.75
SA_05G081600.m1	05G	ERF	2	--	3'UTR	894	66.22
SA_05G092500.m1	05G	LBD	7	--	3'UTR	1152	63.72
SA_05G096800.m1	05G	TCP	2	5'UTR	3'UTR	822	65.33
SA_05G097800.m1	05G	CPP	8	5'UTR	3'UTR	1794	50.5
SA_05G099700.m1	05G	Dof	1	5'UTR	3'UTR	639	72.61
SA_05G101300.m1	05G	bZIP	4	5'UTR	3'UTR	1071	63.87
SA_05G102800.m1	05G	VOZ	4	5'UTR	3'UTR	1662	51.44
SA_05G104600.m1	05G	WRKY	3	5'UTR	3'UTR	903	71.76
SA_05G105200.m1	05G	HSF	2	5'UTR	3'UTR	1305	47.13
SA_05G107500.m1	05G	GATA	2	5'UTR	3'UTR	1176	71.26
SA_05G113300.m1	05G	WRKY	2	5'UTR	3'UTR	735	65.03
SA_05G113600.m1	05G	HSF	2	5'UTR	3'UTR	759	69.43
SA_05G114700.m1	05G	WRKY	3	5'UTR	3'UTR	879	68.83
SA_05G117500.m1	05G	MIKC_MADS	6	5'UTR	3'UTR	594	61.28
SA_05G121500.m1	05G	Trihelix	2	5'UTR	3'UTR	1068	60.11
SA_05G123500.m1	05G	WRKY	3	--	3'UTR	1074	63.97
SA_05G125500.m1	05G	MYB	4	5'UTR	3'UTR	1008	61.31
SA_05G126100.m1	05G	MYB_related	6	5'UTR	3'UTR	873	49.94
SA_05G127100.m1	05G	bHLH	1	5'UTR	3'UTR	1356	73.97
SA_05G128300.m1	05G	MYB	3	5'UTR	3'UTR	909	64.36
SA_05G131500.m1	05G	RAV	2	--	3'UTR	1227	69.76
SA_05G140000.m1	05G	Trihelix	2	5'UTR	3'UTR	948	67.72
SA_05G140200.m1	05G	Dof	1	5'UTR	3'UTR	429	73.89
SA_05G141000.m1	05G	HB-other	18	5'UTR	3'UTR	5490	46.12
SA_05G141200.m1	05G	NAC	3	5'UTR	3'UTR	936	63.35
SA_05G141300.m2	05G	ARF	10	5'UTR	3'UTR	2082	52.5
SA_05G142600.m1	05G	WOX	3	--	3'UTR	1563	69.87
SA_05G144000.m1	05G	WRKY	3	5'UTR	3'UTR	1122	68.98
SA_05G146000.m1	05G	GATA	2	--	3'UTR	678	72.42
SA_05G148400.m1	05G	ERF	1	5'UTR	3'UTR	867	71.28
SA_05G152300.m1	05G	C3H	3	5'UTR	3'UTR	1026	69.79
SA_05G154900.m1	05G	MYB	2	5'UTR	3'UTR	780	66.79
SA_05G155700.m1	05G	MYB_related	2	5'UTR	3'UTR	366	59.02
SA_05G155800.m1	05G	MYB_related	2	5'UTR	3'UTR	276	65.94
SA_05G156400.m1	05G	WRKY	3	5'UTR	3'UTR	1053	62.96
SA_05G158400.m1	05G	WRKY	2	5'UTR	3'UTR	681	67.25
SA_05G161000.m1	05G	MYB_related	3	5'UTR	3'UTR	237	44.73
SA_05G164300.m1	05G	LSD	4	5'UTR	3'UTR	3003	54.11
SA_05G169900.m1	05G	MYB_related	3	5'UTR	3'UTR	879	60.75
SA_05G174400.m1	05G	MYB_related	6	5'UTR	3'UTR	894	51.23
SA_05G179000.m1	05G	bHLH	4	5'UTR	3'UTR	1188	64.23
SA_05G180200.m1	05G	C2H2	3	5'UTR	3'UTR	1401	67.88
SA_05G180300.m1	05G	C3H	8	5'UTR	3'UTR	2004	48.05
SA_05G180400.m1	05G	HSF	2	--	3'UTR	843	60.14
SA_05G181500.m1	05G	bHLH	2	5'UTR	3'UTR	1194	65.91
SA_05G186000.m1	05G	Nin-like	4	--	3'UTR	1155	62.6
SA_05G188600.m1	05G	MYB	3	5'UTR	3'UTR	945	64.02
SA_05G189300.m1	05G	bZIP	1	5'UTR	3'UTR	477	69.39
SA_05G193400.m1	05G	MYB_related	2	5'UTR	3'UTR	831	71.24
SA_05G200500.m1	05G	ERF	3	5'UTR	3'UTR	891	53.09
SA_05G203300.m1	05G	LBD	4	5'UTR	3'UTR	747	67.6
SA_05G206200.m1	05G	bZIP	3	5'UTR	3'UTR	570	71.58
SA_05G206800.m1	05G	C3H	5	--	3'UTR	564	65.96
SA_05G214200.m1	05G	WRKY	4	5'UTR	3'UTR	1512	67.92
SA_05G215000.m1	05G	MYB_related	3	5'UTR	3'UTR	1062	52.45
SA_05G216500.m1	05G	NAC	7	5'UTR	3'UTR	1329	59.07
SA_05G217800.m1	05G	MYB_related	3	5'UTR	3'UTR	912	64.69
SA_05G219100.m1	05G	C2H2	3	5'UTR	3'UTR	1374	67.54
SA_05G221200.m1	05G	bHLH	8	5'UTR	3'UTR	1854	58.41
SA_05G225900.m1	05G	TALE	5	5'UTR	3'UTR	888	60.36
SA_05G226700.m1	05G	MYB	3	5'UTR	3'UTR	936	62.82
SA_05G229300.m1	05G	ERF	2	5'UTR	3'UTR	627	72.73
SA_05G231300.m1	05G	Trihelix	1	5'UTR	3'UTR	1491	71.23
SA_05G239100.m1	05G	bHLH	2	5'UTR	3'UTR	738	60.7
SA_05G240600.m1	05G	MYB_related	8	5'UTR	3'UTR	933	59.27
SA_05G246000.m1	05G	MYB	3	5'UTR	3'UTR	888	60.02
SA_05G252800.m1	05G	LBD	2	--	3'UTR	867	64.48
SA_05G260900.m1	05G	bHLH	2	5'UTR	3'UTR	594	65.82
SA_05G261000.m1	05G	bHLH	3	5'UTR	3'UTR	654	56.73
SA_05G263300.m1	05G	NAC	4	5'UTR	3'UTR	960	49.38
SA_05G263600.m1	05G	NAC	3	5'UTR	3'UTR	936	64.1
SA_05G267000.m1	05G	GeBP	1	5'UTR	3'UTR	1164	65.21
SA_05G267800.m1	05G	C3H	5	5'UTR	3'UTR	426	61.27
SA_05G270200.m1	05G	C3H	7	5'UTR	3'UTR	1338	51.35
SA_05G270300.m1	05G	C3H	7	5'UTR	3'UTR	1398	52.15
SA_05G272400.m1	05G	NAC	5	5'UTR	3'UTR	1440	42.64
SA_05G273400.m1	05G	Dof	2	5'UTR	3'UTR	1545	47.83
SA_05G278300.m1	05G	MYB	3	--	3'UTR	978	66.36
SA_05G279500.m1	05G	Dof	3	--	3'UTR	1428	45.66
SA_05G282600.m1	05G	MIKC_MADS	8	5'UTR	3'UTR	705	50.21
SA_05G283000.m1	05G	MYB	3	5'UTR	3'UTR	1284	48.68
SA_05G283800.m1	05G	HD-ZIP	17	5'UTR	3'UTR	2400	53.92
SA_05G285100.m1	05G	MIKC_MADS	10	5'UTR	3'UTR	810	53.7
SA_05G289200.m1	05G	bZIP	4	5'UTR	3'UTR	873	69.3
SA_05G289900.m1	05G	TCP	3	5'UTR	3'UTR	1566	70.18
SA_05G291300.m1	05G	bHLH	2	5'UTR	3'UTR	738	64.91
SA_05G294100.m1	05G	BES1	2	5'UTR	3'UTR	1041	56.48
SA_05G295900.m2	05G	NAC	6	5'UTR	3'UTR	1371	61.63
SA_05G296600.m1	05G	TALE	4	5'UTR	3'UTR	1380	65.94
SA_05G297900.m1	05G	HSF	4	5'UTR	3'UTR	981	70.44
SA_05G299300.m1	05G	FAR1	4	5'UTR	3'UTR	489	45.19
SA_05G299800.m1	05G	GATA	3	5'UTR	3'UTR	1089	60.42
SA_05G303300.m1	05G	FAR1	2	5'UTR	3'UTR	2013	44.26
SA_05G304300.m1	05G	bZIP	4	5'UTR	3'UTR	504	63.1
SA_05G305100.m1	05G	ERF	2	5'UTR	3'UTR	684	66.67
SA_05G305500.m1	05G	MYB	4	5'UTR	3'UTR	1620	50.56
SA_05G308500.m1	05G	bHLH	7	5'UTR	3'UTR	1011	63.8
SA_05G311500.m1	05G	bZIP	1	5'UTR	3'UTR	492	74.59
SA_05G312600.m1	05G	MYB	2	--	3'UTR	1062	69.77
SA_05G316500.m1	05G	bZIP	5	5'UTR	3'UTR	750	70.8
SA_05G316900.m1	05G	WRKY	2	5'UTR	3'UTR	948	68.04
SA_05G319600.m1	05G	CO-like	3	5'UTR	3'UTR	1047	69.44
SA_05G320000.m1	05G	AP2	9	--	3'UTR	1389	61.41
SA_05G320400.m1	05G	SBP	3	5'UTR	3'UTR	1179	66.24
SA_05G323300.m1	05G	NF-YC	2	5'UTR	3'UTR	774	53.23
SA_05G324100.m1	05G	MYB_related	9	5'UTR	3'UTR	1005	51.84
SA_05G324500.m1	05G	G2-like	5	5'UTR	3'UTR	747	54.89
SA_05G326000.m1	05G	NAC	3	5'UTR	3'UTR	888	50.79
SA_05G326800.m1	05G	MYB	3	5'UTR	3'UTR	1131	67.55
SA_05G328600.m1	05G	ARF	4	5'UTR	3'UTR	2040	63.28
SA_05G333800.m1	05G	GATA	7	5'UTR	3'UTR	1089	58.77
SA_05G335500.m1	05G	ARF	14	--	3'UTR	3414	47.77
SA_05G338300.m1	05G	SRS	2	5'UTR	3'UTR	1023	71.46
SA_05G338600.m1	05G	DBB	3	5'UTR	3'UTR	813	68.88
SA_05G342000.m2	05G	bHLH	3	5'UTR	3'UTR	1059	61.85
SA_05G343300.m1	05G	bZIP	3	5'UTR	3'UTR	756	54.23
SA_06G001100.m1	06G	WRKY	3	5'UTR	3'UTR	1059	60.06
SA_06G021500.m1	06G	bHLH	4	5'UTR	3'UTR	1098	59.29
SA_06G021700.m1	06G	ARF	15	--	3'UTR	2397	50.77
SA_06G023200.m1	06G	NAC	3	5'UTR	3'UTR	681	71.37
SA_06G024200.m1	06G	TCP	2	5'UTR	3'UTR	918	72.98
SA_06G024600.m1	06G	CAMTA	11	5'UTR	3'UTR	2556	43.86
SA_06G024800.m1	06G	SBP	3	5'UTR	3'UTR	1089	62.99
SA_06G028200.m1	06G	C3H	7	5'UTR	3'UTR	1281	49.96
SA_06G029100.m2	06G	bHLH	7	5'UTR	3'UTR	1557	58.12
SA_06G032100.m1	06G	C2H2	8	5'UTR	3'UTR	951	44.58
SA_06G033200.m1	06G	C2H2	7	5'UTR	3'UTR	4020	48.93
SA_06G034300.m1	06G	B3	4	--	3'UTR	1563	49.07
SA_06G034400.m1	06G	ARR-B	5	5'UTR	3'UTR	1743	45.38
SA_06G035800.m1	06G	bHLH	6	--	3'UTR	999	63.56
SA_06G035900.m1	06G	AP2	9	--	3'UTR	2079	63.49
SA_06G040200.m1	06G	NAC	3	5'UTR	3'UTR	1191	64.74
SA_06G042000.m1	06G	NAC	2	5'UTR	3'UTR	858	69.93
SA_06G046900.m1	06G	MYB	2	5'UTR	3'UTR	816	70.1
SA_06G048000.m2	06G	C2H2	3	5'UTR	3'UTR	1575	45.9
SA_06G049200.m1	06G	ERF	2	5'UTR	3'UTR	1074	70.3
SA_06G049600.m1	06G	bZIP	4	5'UTR	3'UTR	804	66.42
SA_06G050500.m1	06G	Dof	1	5'UTR	3'UTR	978	63.6
SA_06G051100.m1	06G	MYB_related	2	5'UTR	3'UTR	525	71.43
SA_06G052600.m1	06G	bZIP	13	5'UTR	3'UTR	1563	62.76
SA_06G053000.m1	06G	C2H2	2	5'UTR	3'UTR	1125	63.64
SA_06G054500.m1	06G	MYB	3	5'UTR	3'UTR	1284	58.88
SA_06G055600.m1	06G	MYB	2	5'UTR	3'UTR	843	65.36
SA_06G060600.m2	06G	G2-like	5	--	3'UTR	1197	65.5
SA_06G061100.m1	06G	WRKY	3	5'UTR	3'UTR	993	66.87
SA_06G061500.m1	06G	GRAS	2	--	3'UTR	2706	56.5
SA_06G061600.m1	06G	MYB	8	5'UTR	3'UTR	1791	46.12
SA_06G062200.m1	06G	WOX	2	5'UTR	3'UTR	858	66.67
SA_06G063200.m1	06G	C2H2	1	5'UTR	3'UTR	507	70.41
SA_06G063400.m1	06G	C2H2	1	5'UTR	3'UTR	657	70.47
SA_06G070100.m1	06G	WRKY	4	--	3'UTR	1572	66.73
SA_06G070900.m1	06G	LBD	3	5'UTR	3'UTR	732	67.08
SA_06G072700.m1	06G	WRKY	2	--	3'UTR	852	69.48
SA_06G074000.m1	06G	WOX	3	5'UTR	3'UTR	804	52.24
SA_06G075800.m1	06G	NAC	3	5'UTR	3'UTR	900	63.22
SA_06G077600.m1	06G	AP2	7	5'UTR	3'UTR	1185	64.89
SA_06G077700.m1	06G	bZIP	5	5'UTR	3'UTR	984	51.32
SA_06G078300.m1	06G	MYB	4	5'UTR	3'UTR	1557	48.75
SA_06G093300.m1	06G	LBD	2	5'UTR	3'UTR	681	65.49
SA_06G097500.m1	06G	TCP	1	5'UTR	3'UTR	819	64.71
SA_06G098900.m1	06G	CPP	8	5'UTR	3'UTR	1815	50.36
SA_06G100800.m1	06G	Dof	1	5'UTR	3'UTR	624	73.88
SA_06G102200.m1	06G	bZIP	4	5'UTR	3'UTR	768	68.1
SA_06G104000.m1	06G	VOZ	4	5'UTR	3'UTR	1665	52.01
SA_06G105800.m1	06G	bHLH	5	--	3'UTR	1038	58.57
SA_06G105900.m1	06G	WRKY	3	5'UTR	3'UTR	888	71.96
SA_06G109200.m1	06G	GATA	2	5'UTR	3'UTR	1170	71.28
SA_06G114000.m1	06G	WRKY	2	5'UTR	3'UTR	792	63.89
SA_06G115100.m1	06G	WRKY	2	--	3'UTR	897	68.67
SA_06G117500.m1	06G	MIKC_MADS	6	5'UTR	3'UTR	591	61.93
SA_06G125100.m1	06G	MYB	4	5'UTR	3'UTR	912	62.39
SA_06G125900.m1	06G	bHLH	3	5'UTR	3'UTR	1143	67.45
SA_06G126800.m1	06G	bHLH	1	5'UTR	3'UTR	1353	74.72
SA_06G127900.m1	06G	MYB	3	5'UTR	3'UTR	900	65
SA_06G135000.m1	06G	MYB	2	5'UTR	3'UTR	939	68.26
SA_06G138500.m1	06G	NAC	3	--	3'UTR	1302	68.2
SA_06G139600.m1	06G	Trihelix	1	5'UTR	3'UTR	945	65.93
SA_06G139900.m1	06G	Dof	2	--	3'UTR	537	71.69
SA_06G140900.m1	06G	HB-other	18	5'UTR	3'UTR	5475	46.17
SA_06G141200.m1	06G	NAC	4	5'UTR	3'UTR	924	62.66
SA_06G141300.m1	06G	ARF	10	--	3'UTR	2121	53.04
SA_06G142900.m1	06G	WOX	3	5'UTR	3'UTR	1563	69.16
SA_06G144100.m1	06G	WRKY	3	5'UTR	3'UTR	1230	68.05
SA_06G145800.m1	06G	GATA	2	5'UTR	3'UTR	696	73.42
SA_06G148600.m1	06G	WRKY	3	5'UTR	3'UTR	1008	67.16
SA_06G152600.m1	06G	GRAS	1	5'UTR	3'UTR	1443	73.04
SA_06G153100.m1	06G	C3H	6	5'UTR	3'UTR	3375	52.59
SA_06G156000.m1	06G	MYB	2	5'UTR	3'UTR	792	66.04
SA_06G156700.m1	06G	MYB_related	2	5'UTR	3'UTR	294	63.61
SA_06G156800.m1	06G	MYB_related	2	5'UTR	3'UTR	303	65.35
SA_06G157700.m1	06G	WRKY	3	5'UTR	3'UTR	1062	62.34
SA_06G159200.m1	06G	HSF	2	5'UTR	3'UTR	906	67
SA_06G161600.m1	06G	MYB_related	3	5'UTR	3'UTR	237	43.46
SA_06G165200.m1	06G	LSD	4	5'UTR	3'UTR	3051	54.64
SA_06G170200.m1	06G	MYB_related	3	5'UTR	3'UTR	882	60.54
SA_06G174800.m1	06G	MYB_related	6	5'UTR	3'UTR	882	50.68
SA_06G178800.m1	06G	bHLH	4	5'UTR	3'UTR	1191	64.65
SA_06G180900.m1	06G	C2H2	3	5'UTR	3'UTR	1431	67.99
SA_06G181000.m1	06G	C3H	6	5'UTR	3'UTR	2019	48.79
SA_06G183000.m1	06G	bHLH	1	5'UTR	3'UTR	1203	66.67
SA_06G187300.m1	06G	Nin-like	4	#N/A	3'UTR	1059	62.89
SA_06G190500.m1	06G	MYB	3	5'UTR	3'UTR	933	63.45
SA_06G191200.m1	06G	bZIP	1	5'UTR	3'UTR	489	70.14
SA_06G195400.m1	06G	MYB_related	2	5'UTR	3'UTR	801	71.66
SA_06G203200.m1	06G	ERF	4	5'UTR	3'UTR	882	53.29
SA_06G206600.m1	06G	MYB_related	8	5'UTR	3'UTR	912	61.18
SA_06G208400.m1	06G	bHLH	2	5'UTR	3'UTR	744	61.02
SA_06G216600.m1	06G	Trihelix	1	5'UTR	3'UTR	1464	70.97
SA_06G218700.m1	06G	ERF	2	5'UTR	3'UTR	606	71.62
SA_06G222100.m1	06G	MYB	3	5'UTR	3'UTR	960	61.88
SA_06G223100.m1	06G	TALE	5	5'UTR	3'UTR	888	60.14
SA_06G225100.m1	06G	bHLH	3	#N/A	3'UTR	1038	65.32
SA_06G226200.m1	06G	LBD	5	#N/A	3'UTR	1719	67.36
SA_06G226800.m1	06G	WRKY	6	#N/A	3'UTR	1725	65.39
SA_06G227900.m1	06G	bHLH	8	5'UTR	3'UTR	1809	57.82
SA_06G230300.m1	06G	C2H2	4	5'UTR	3'UTR	1377	67.1
SA_06G231800.m1	06G	MYB_related	3	5'UTR	3'UTR	912	64.25
SA_06G233000.m1	06G	NAC	7	5'UTR	3'UTR	1326	58.9
SA_06G234000.m1	06G	MYB_related	3	#N/A	3'UTR	786	53.56
SA_06G234500.m1	06G	WRKY	4	#N/A	3'UTR	1584	68.37
SA_06G238900.m1	06G	G2-like	4	5'UTR	3'UTR	1464	68.31
SA_06G243400.m1	06G	LBD	4	5'UTR	3'UTR	741	67.34
SA_06G243800.m1	06G	MYB	3	#N/A	3'UTR	810	59.14
SA_06G247500.m1	06G	ARF	4	5'UTR	3'UTR	2055	61.95
SA_06G250800.m1	06G	ARF	14	5'UTR	3'UTR	2733	48.41
SA_06G250900.m1	06G	C3H	7	5'UTR	3'UTR	1935	53.59
SA_06G251700.m1	06G	NAC	3	5'UTR	3'UTR	888	50.45
SA_06G253300.m1	06G	MYB_related	9	5'UTR	3'UTR	1002	52.3
SA_06G253900.m1	06G	NF-YC	2	5'UTR	3'UTR	774	53.36
SA_06G255100.m1	06G	G2-like	6	5'UTR	3'UTR	1056	54.83
SA_06G257600.m1	06G	SBP	3	#N/A	3'UTR	1188	66.92
SA_06G257900.m1	06G	AP2	9	5'UTR	3'UTR	1374	60.48
SA_06G262400.m1	06G	bZIP	5	5'UTR	3'UTR	747	69.88
SA_06G262500.m3	06G	TALE	5	5'UTR	3'UTR	909	55.12
SA_06G266000.m1	06G	bZIP	1	5'UTR	3'UTR	390	74.62
SA_06G268900.m1	06G	bHLH	7	5'UTR	3'UTR	990	63.94
SA_06G269400.m1	06G	C2H2	3	5'UTR	3'UTR	1125	64.71
SA_06G269600.m1	06G	GRAS	2	#N/A	3'UTR	1290	71.55
SA_06G272600.m1	06G	ERF	2	5'UTR	3'UTR	675	67.11
SA_06G273500.m1	06G	bZIP	4	5'UTR	3'UTR	504	62.9
SA_06G278700.m1	06G	GATA	3	5'UTR	3'UTR	1071	60.6
SA_06G280400.m1	06G	HSF	5	5'UTR	3'UTR	981	71.05
SA_06G283600.m1	06G	HSF	2	5'UTR	3'UTR	663	69.38
SA_06G283900.m2	06G	BES1	2	5'UTR	3'UTR	1071	56.68
SA_06G286900.m1	06G	bHLH	2	5'UTR	3'UTR	741	65.99
SA_06G288500.m1	06G	TCP	3	5'UTR	3'UTR	1569	70.49
SA_06G295100.m1	06G	MYB	3	5'UTR	3'UTR	1284	48.91
SA_06G295500.m1	06G	MIKC_MADS	8	5'UTR	3'UTR	708	50.14
SA_06G297400.m1	06G	bZIP	9	5'UTR	3'UTR	996	49
SA_06G302100.m1	06G	MYB	3	#N/A	3'UTR	954	71.91
SA_06G306300.m1	06G	Dof	2	5'UTR	3'UTR	1539	48.02
SA_06G307600.m1	06G	NAC	5	5'UTR	3'UTR	1446	42.95
SA_06G309100.m1	06G	C3H	8	5'UTR	3'UTR	1416	51.91
SA_06G311900.m1	06G	GeBP	1	5'UTR	3'UTR	1134	66.75
SA_06G319500.m1	06G	bHLH	5	5'UTR	3'UTR	900	63
SA_06G326300.m1	06G	ERF	2	5'UTR	3'UTR	969	60.78
SA_06G331700.m1	06G	GATA	7	5'UTR	3'UTR	1077	58.77
SA_06G339500.m1	06G	C3H	10	5'UTR	3'UTR	1299	50.81
SA_06G342400.m1	06G	SRS	3	5'UTR	3'UTR	1032	72.09
SA_06G342500.m1	06G	MIKC_MADS	7	5'UTR	3'UTR	603	58.21
SA_06G344200.m1	06G	bZIP	3	5'UTR	3'UTR	780	52.31
SA_06G345600.m1	06G	bHLH	4	5'UTR	3'UTR	945	66.35
SA_06G346600.m1	06G	C2H2	1	5'UTR	3'UTR	519	63.2
SA_06G347100.m1	06G	MYB_related	6	5'UTR	3'UTR	1236	48.95
SA_07G003800.m1	07G	WRKY	3	5'UTR	3'UTR	1044	56.99
SA_07G003900.m1	07G	HSF	2	5'UTR	3'UTR	1470	52.86
SA_07G013800.m1	07G	SBP	12	5'UTR	3'UTR	2928	48.36
SA_07G016500.m1	07G	GRAS	2	5'UTR	3'UTR	1893	47.49
SA_07G016900.m1	07G	Dof	2	5'UTR	3'UTR	1191	64.9
SA_07G017900.m1	07G	AP2	10	5'UTR	3'UTR	1206	60.95
SA_07G019100.m1	07G	ERF	1	5'UTR	3'UTR	723	66.94
SA_07G019500.m1	07G	NAC	2	5'UTR	3'UTR	891	68.24
SA_07G020300.m1	07G	bHLH	2	5'UTR	3'UTR	792	70.83
SA_07G026600.m1	07G	bHLH	6	5'UTR	3'UTR	693	59.6
SA_07G026700.m1	07G	bZIP	6	5'UTR	3'UTR	1230	55.28
SA_07G031100.m1	07G	TCP	2	5'UTR	3'UTR	1092	70.42
SA_07G035400.m1	07G	TALE	5	5'UTR	3'UTR	993	61.73
SA_07G037100.m1	07G	MYB_related	6	5'UTR	3'UTR	444	46.4
SA_07G037500.m1	07G	G2-like	6	#N/A	3'UTR	1110	62.07
SA_07G038800.m1	07G	C2H2	1	5'UTR	3'UTR	744	70.43
SA_07G043600.m1	07G	MIKC_MADS	9	5'UTR	3'UTR	738	52.44
SA_07G053600.m1	07G	TALE	5	5'UTR	3'UTR	2202	69.21
SA_07G054500.m1	07G	GRF	4	5'UTR	3'UTR	1731	57.77
SA_07G055600.m1	07G	TALE	5	5'UTR	3'UTR	1044	59.96
SA_07G056400.m1	07G	bHLH	4	#N/A	3'UTR	1002	64.77
SA_07G057500.m1	07G	GRAS	1	5'UTR	3'UTR	1665	63.78
SA_07G058700.m1	07G	MYB	3	5'UTR	3'UTR	708	56.64
SA_07G059400.m1	07G	ZF-HD	1	#N/A	3'UTR	666	71.32
SA_07G064000.m1	07G	GRAS	1	5'UTR	3'UTR	1857	69.74
SA_07G067900.m1	07G	C3H	2	5'UTR	3'UTR	2199	54.71
SA_07G068200.m1	07G	NF-YA	7	5'UTR	3'UTR	765	54.12
SA_07G072300.m1	07G	GATA	8	5'UTR	3'UTR	915	53.99
SA_07G074200.m1	07G	TALE	5	5'UTR	3'UTR	1005	57.51
SA_07G077100.m1	07G	LBD	2	5'UTR	3'UTR	606	63.53
SA_07G077200.m1	07G	LBD	2	5'UTR	3'UTR	546	66.3
SA_07G078100.m1	07G	FAR1	3	5'UTR	3'UTR	3186	47.8
SA_07G085400.m1	07G	WRKY	4	#N/A	3'UTR	1278	51.56
SA_07G085900.m1	07G	NAC	3	#N/A	3'UTR	918	60.35
SA_07G086200.m1	07G	B3	7	5'UTR	3'UTR	1584	41.98
SA_07G086300.m1	07G	Dof	1	5'UTR	3'UTR	774	68.73
SA_07G086800.m1	07G	C2H2	1	5'UTR	3'UTR	687	68.27
SA_07G087000.m1	07G	ERF	1	5'UTR	3'UTR	1107	61.88
SA_07G092100.m1	07G	ZF-HD	2	5'UTR	3'UTR	852	73.71
SA_07G094200.m1	07G	bZIP	5	5'UTR	3'UTR	1047	57.98
SA_07G098400.m1	07G	MYB	3	5'UTR	3'UTR	576	63.72
SA_07G098500.m1	07G	MYB	2	5'UTR	3'UTR	783	63.73
SA_07G101000.m1	07G	GATA	2	5'UTR	3'UTR	1365	72.45
SA_07G104300.m1	07G	bZIP	4	5'UTR	3'UTR	969	61.92
SA_07G105000.m1	07G	bHLH	10	5'UTR	3'UTR	2664	45.68
SA_07G105700.m1	07G	E2F/DP	14	5'UTR	3'UTR	1323	48.75
SA_07G106400.m2	07G	B3	2	5'UTR	3'UTR	933	66.35
SA_07G117200.m1	07G	NAC	3	5'UTR	3'UTR	1107	54.92
SA_07G117300.m1	07G	NAC	3	5'UTR	3'UTR	1050	56.95
SA_07G117700.m1	07G	GRAS	2	5'UTR	3'UTR	2010	68.61
SA_07G125200.m1	07G	C3H	10	5'UTR	3'UTR	1599	53.03
SA_07G125300.m1	07G	C2H2	7	5'UTR	3'UTR	3948	47.59
SA_07G127500.m1	07G	C3H	7	5'UTR	3'UTR	1341	48.62
SA_07G130200.m1	07G	TALE	6	5'UTR	3'UTR	1947	47.15
SA_07G134200.m1	07G	GATA	2	5'UTR	3'UTR	936	50
SA_07G135200.m1	07G	YABBY	6	5'UTR	3'UTR	597	54.44
SA_07G137200.m1	07G	TCP	3	5'UTR	3'UTR	879	67.46
SA_07G138700.m1	07G	NF-YA	8	#N/A	3'UTR	1134	53.44
SA_07G138800.m1	07G	HD-ZIP	18	5'UTR	3'UTR	2547	53
SA_07G140000.m1	07G	LSD	7	5'UTR	3'UTR	522	45.79
SA_07G140100.m1	07G	NAC	3	5'UTR	3'UTR	942	62
SA_07G140200.m1	07G	bHLH	10	5'UTR	3'UTR	1278	69.25
SA_07G141800.m1	07G	CPP	11	5'UTR	3'UTR	2253	43.72
SA_07G149300.m1	07G	C2H2	4	#N/A	3'UTR	753	69.19
SA_07G154700.m1	07G	Dof	2	5'UTR	3'UTR	1017	71.19
SA_07G157900.m1	07G	MYB	3	5'UTR	3'UTR	945	65.29
SA_07G165700.m1	07G	bHLH	2	5'UTR	3'UTR	291	69.07
SA_07G169600.m1	07G	C3H	2	#N/A	3'UTR	2088	63.94
SA_07G170200.m1	07G	MYB	2	5'UTR	3'UTR	1158	60.97
SA_07G172500.m1	07G	WRKY	6	5'UTR	3'UTR	1470	52.24
SA_07G180800.m1	07G	NAC	2	5'UTR	3'UTR	702	73.22
SA_07G193200.m1	07G	LBD	2	5'UTR	3'UTR	552	71.2
SA_07G206800.m1	07G	CAMTA	13	5'UTR	3'UTR	3075	43.35
SA_07G211700.m1	07G	MYB	3	#N/A	3'UTR	873	63.57
SA_07G213300.m1	07G	HSF	2	#N/A	3'UTR	939	60.92
SA_07G225300.m1	07G	bZIP	4	5'UTR	3'UTR	1050	59.71
SA_07G226100.m1	07G	WRKY	3	5'UTR	3'UTR	927	64.62
SA_07G229400.m2	07G	G2-like	8	5'UTR	3'UTR	1308	45.34
SA_07G229800.m1	07G	NAC	3	5'UTR	3'UTR	1122	64.97
SA_07G230000.m1	07G	NAC	3	5'UTR	3'UTR	1029	66.47
SA_07G231100.m1	07G	WOX	3	5'UTR	3'UTR	876	65.41
SA_07G231200.m1	07G	G2-like	7	5'UTR	3'UTR	1068	45.88
SA_07G233000.m1	07G	WRKY	3	5'UTR	3'UTR	543	62.43
SA_07G235300.m1	07G	bZIP	10	5'UTR	3'UTR	1005	47.26
SA_07G236100.m1	07G	MYB	2	#N/A	3'UTR	960	67.92
SA_07G240400.m1	07G	MYB	3	5'UTR	3'UTR	1005	63.98
SA_07G243900.m1	07G	WRKY	3	#N/A	3'UTR	1377	53.67
SA_07G255800.m1	07G	Dof	2	5'UTR	3'UTR	1098	63.66
SA_07G257000.m1	07G	GRAS	4	5'UTR	3'UTR	2184	47.57
SA_07G265200.m1	07G	FAR1	5	5'UTR	3'UTR	2067	43.01
SA_07G265800.m1	07G	HD-ZIP	19	5'UTR	3'UTR	2523	47.6
SA_07G268000.m1	07G	Trihelix	3	5'UTR	3'UTR	2118	64.78
SA_07G273500.m1	07G	B3	1	5'UTR	3'UTR	837	68.34
SA_07G274000.m2	07G	bHLH	3	5'UTR	3'UTR	951	69.51
SA_07G274500.m1	07G	MIKC_MADS	8	5'UTR	3'UTR	684	51.46
SA_07G274900.m1	07G	HB-other	7	5'UTR	3'UTR	897	61.65
SA_07G275200.m1	07G	TALE	5	5'UTR	3'UTR	1770	68.81
SA_07G280100.m1	07G	bHLH	2	#N/A	3'UTR	783	68.2
SA_07G280900.m1	07G	Nin-like	6	5'UTR	3'UTR	2751	51.47
SA_07G282100.m1	07G	NAC	3	5'UTR	3'UTR	954	61.95
SA_07G282700.m1	07G	bHLH	4	5'UTR	3'UTR	1026	58.48
SA_07G286400.m1	07G	LBD	2	5'UTR	3'UTR	531	70.43
SA_07G286700.m1	07G	MYB_related	2	5'UTR	3'UTR	477	64.15
SA_07G289100.m1	07G	LBD	2	5'UTR	3'UTR	510	69.41
SA_07G290300.m1	07G	C2H2	7	5'UTR	3'UTR	4152	46.15
SA_07G295700.m1	07G	TALE	6	5'UTR	3'UTR	1722	66.32
SA_07G297500.m1	07G	Dof	2	5'UTR	3'UTR	1305	53.33
SA_07G298200.m1	07G	HD-ZIP	3	5'UTR	3'UTR	1002	64.87
SA_07G298800.m1	07G	bHLH	2	5'UTR	3'UTR	258	62.4
SA_07G305500.m1	07G	bHLH	3	5'UTR	3'UTR	963	64.9
SA_07G305600.m1	07G	HD-ZIP	3	#N/A	3'UTR	1332	62.76
SA_07G306200.m1	07G	CAMTA	13	#N/A	3'UTR	3714	47.07
SA_07G307300.m1	07G	GRAS	3	5'UTR	3'UTR	1611	43.39
SA_07G309800.m1	07G	HD-ZIP	3	5'UTR	3'UTR	687	67.98
SA_07G319900.m2	07G	HSF	4	5'UTR	3'UTR	1203	51.79
SA_07G321500.m1	07G	bHLH	14	#N/A	3'UTR	1632	53.43
SA_07G321800.m1	07G	HD-ZIP	3	5'UTR	3'UTR	663	69.68
SA_07G324100.m1	07G	bZIP	15	5'UTR	3'UTR	1143	45.84
SA_07G328000.m1	07G	GATA	2	5'UTR	3'UTR	375	64.53
SA_08G002700.m1	08G	HSF	3	5'UTR	3'UTR	1440	57.99
SA_08G002800.m1	08G	WRKY	3	5'UTR	3'UTR	1041	56.29
SA_08G005400.m1	08G	NF-YC	4	#N/A	3'UTR	240	50.83
SA_08G012400.m1	08G	GATA	3	5'UTR	3'UTR	435	71.03
SA_08G013700.m1	08G	SBP	12	5'UTR	3'UTR	2922	48.43
SA_08G017300.m2	08G	Dof	2	5'UTR	3'UTR	1194	65.16
SA_08G017800.m1	08G	C2H2	1	5'UTR	3'UTR	447	69.57
SA_08G018600.m1	08G	AP2	10	5'UTR	3'UTR	1260	60.71
SA_08G020100.m1	08G	NAC	2	5'UTR	3'UTR	891	68.57
SA_08G020900.m1	08G	bHLH	2	5'UTR	3'UTR	801	69.91
SA_08G022100.m1	08G	bZIP	8	#N/A	3'UTR	744	58.06
SA_08G027500.m1	08G	bZIP	6	5'UTR	3'UTR	1227	55.75
SA_08G028000.m1	08G	HSF	3	5'UTR	3'UTR	921	50.05
SA_08G030900.m1	08G	TCP	8	#N/A	3'UTR	1953	67.59
SA_08G033300.m1	08G	NAC	3	#N/A	3'UTR	924	56.49
SA_08G035700.m1	08G	TALE	5	5'UTR	3'UTR	939	62.09
SA_08G037200.m1	08G	MYB_related	9	5'UTR	3'UTR	867	53.29
SA_08G037700.m1	08G	G2-like	6	5'UTR	3'UTR	1125	61.6
SA_08G038800.m1	08G	G2-like	9	5'UTR	3'UTR	1035	58.45
SA_08G042100.m2	08G	WRKY	4	#N/A	3'UTR	903	64.12
SA_08G043900.m1	08G	MIKC_MADS	6	5'UTR	3'UTR	525	51.62
SA_08G044000.m1	08G	MIKC_MADS	9	5'UTR	3'UTR	735	51.7
SA_08G045600.m1	08G	MYB_related	12	5'UTR	3'UTR	1713	45.77
SA_08G049600.m1	08G	WRKY	4	5'UTR	3'UTR	1026	56.82
SA_08G049700.m1	08G	WRKY	4	5'UTR	3'UTR	1131	57.56
SA_08G049800.m1	08G	bHLH	3	5'UTR	3'UTR	831	66.43
SA_08G053400.m1	08G	TALE	5	5'UTR	3'UTR	2208	69.07
SA_08G054400.m1	08G	GRF	4	5'UTR	3'UTR	1749	57.86
SA_08G054700.m1	08G	bHLH	7	#N/A	3'UTR	849	42.76
SA_08G056500.m1	08G	bHLH	5	5'UTR	3'UTR	1017	65.19
SA_08G059000.m1	08G	MYB	3	5'UTR	3'UTR	708	56.07
SA_08G059900.m1	08G	ZF-HD	1	#N/A	3'UTR	681	71.95
SA_08G063900.m1	08G	GRAS	1	5'UTR	3'UTR	1857	69.57
SA_08G068000.m1	08G	C3H	2	5'UTR	3'UTR	2106	55.13
SA_08G073200.m2	08G	GATA	6	5'UTR	3'UTR	777	54.31
SA_08G074000.m1	08G	TALE	6	5'UTR	3'UTR	1914	45.14
SA_08G074500.m1	08G	TALE	5	#N/A	3'UTR	786	59.41
SA_08G076700.m1	08G	Trihelix	2	#N/A	3'UTR	1083	69.16
SA_08G079100.m1	08G	LBD	2	5'UTR	3'UTR	567	68.08
SA_08G085200.m2	08G	bHLH	7	5'UTR	3'UTR	1314	69.25
SA_08G087100.m1	08G	B3	6	#N/A	3'UTR	1248	54.97
SA_08G088500.m1	08G	NAC	3	#N/A	3'UTR	948	60.86
SA_08G088800.m1	08G	B3	7	5'UTR	3'UTR	1890	42.33
SA_08G089900.m1	08G	C2H2	1	5'UTR	3'UTR	702	68.23
SA_08G099900.m1	08G	WRKY	3	#N/A	3'UTR	870	51.38
SA_08G100100.m1	08G	WRKY	3	5'UTR	3'UTR	948	59.07
SA_08G101000.m1	08G	GRAS	2	5'UTR	3'UTR	1980	70.66
SA_08G102800.m1	08G	AP2	7	#N/A	3'UTR	1227	55.58
SA_08G105900.m1	08G	FAR1	5	#N/A	3'UTR	702	45.16
SA_08G110100.m1	08G	bZIP	12	5'UTR	3'UTR	1425	54.6
SA_08G110800.m1	08G	bZIP	5	5'UTR	3'UTR	1062	70.24
SA_08G115100.m1	08G	ERF	2	5'UTR	3'UTR	816	73.41
SA_08G116300.m1	08G	C2H2	3	5'UTR	3'UTR	1278	63.15
SA_08G122100.m1	08G	NAC	2	5'UTR	3'UTR	963	71.65
SA_08G123200.m1	08G	GATA	5	#N/A	3'UTR	1845	67.32
SA_08G125500.m1	08G	B3	5	5'UTR	3'UTR	1296	51.39
SA_08G130800.m1	08G	ZF-HD	1	5'UTR	3'UTR	1287	69.08
SA_08G131400.m1	08G	ERF	1	5'UTR	3'UTR	525	68.95
SA_08G132300.m1	08G	HD-ZIP	9	#N/A	3'UTR	1245	49.32
SA_08G136300.m1	08G	MYB	2	5'UTR	3'UTR	828	63.53
SA_08G152200.m1	08G	bHLH	4	5'UTR	3'UTR	1560	66.79
SA_08G152300.m1	08G	ARF	15	5'UTR	3'UTR	2520	50.75
SA_08G157400.m1	08G	NF-YC	6	5'UTR	3'UTR	546	45.24
SA_08G159600.m2	08G	GRF	4	5'UTR	3'UTR	1023	51.61
SA_08G173600.m1	08G	bHLH	5	5'UTR	3'UTR	810	45.19
SA_08G185600.m1	08G	MYB_related	3	5'UTR	3'UTR	441	48.75
SA_08G186700.m1	08G	GRAS	1	5'UTR	3'UTR	2265	56.73
SA_08G189000.m1	08G	LBD	2	5'UTR	3'UTR	537	70.95
SA_08G190900.m1	08G	WRKY	4	5'UTR	3'UTR	1374	52.62
SA_08G193700.m1	08G	NF-YB	2	5'UTR	3'UTR	630	66.67
SA_08G206300.m1	08G	HSF	2	5'UTR	3'UTR	861	62.02
SA_08G214600.m2	08G	HSF	4	5'UTR	3'UTR	1224	51.06
SA_08G214800.m1	08G	ARR-B	6	5'UTR	3'UTR	2055	45.69
SA_08G218200.m1	08G	YABBY	7	5'UTR	3'UTR	597	58.46
SA_08G226600.m1	08G	HD-ZIP	3	5'UTR	3'UTR	711	68.21
SA_08G230500.m1	08G	CAMTA	13	5'UTR	3'UTR	3108	43.63
SA_08G231200.m1	08G	HD-ZIP	3	5'UTR	3'UTR	924	66.45
SA_08G231400.m1	08G	bHLH	3	5'UTR	3'UTR	978	65.34
SA_08G232300.m1	08G	MIKC_MADS	10	5'UTR	3'UTR	684	52.78
SA_08G238100.m1	08G	bHLH	2	#N/A	3'UTR	279	59.14
SA_08G238400.m1	08G	HD-ZIP	3	#N/A	3'UTR	999	63.16
SA_08G239200.m1	08G	Dof	2	5'UTR	3'UTR	1308	53.44
SA_08G241500.m1	08G	TALE	6	5'UTR	3'UTR	1746	65.23
SA_08G246900.m1	08G	E2F/DP	9	5'UTR	3'UTR	1119	50.94
SA_08G247400.m1	08G	C2H2	7	5'UTR	3'UTR	4140	46.57
SA_08G248300.m1	08G	LBD	2	5'UTR	3'UTR	531	70.62
SA_08G253700.m1	08G	bHLH	4	5'UTR	3'UTR	1026	58.19
SA_08G254700.m1	08G	NAC	3	5'UTR	3'UTR	936	62.07
SA_08G255800.m1	08G	Nin-like	6	5'UTR	3'UTR	2721	51.53
SA_08G256800.m1	08G	bHLH	2	#N/A	3'UTR	774	68.73
SA_08G261400.m1	08G	TALE	5	5'UTR	3'UTR	1806	68.66
SA_08G261700.m1	08G	HB-other	7	5'UTR	3'UTR	894	62.64
SA_08G262800.m1	08G	bHLH	3	5'UTR	3'UTR	909	72.06
SA_08G263400.m1	08G	B3	1	5'UTR	3'UTR	861	68.29
SA_08G264000.m1	08G	NAC	6	#N/A	3'UTR	1836	52.78
SA_08G268300.m1	08G	Trihelix	3	5'UTR	3'UTR	2142	65.83
SA_08G270800.m1	08G	FAR1	4	5'UTR	3'UTR	2052	43.52
SA_08G280200.m1	08G	Dof	2	5'UTR	3'UTR	1122	62.48
SA_08G282100.m1	08G	C2H2	1	5'UTR	3'UTR	540	67.41
SA_08G286300.m1	08G	Dof	1	5'UTR	3'UTR	1074	69.65
SA_08G289400.m1	08G	Trihelix	2	5'UTR	3'UTR	735	74.83
SA_08G294900.m1	08G	MYB	3	5'UTR	3'UTR	984	64.74
SA_08G298600.m1	08G	AP2	7	5'UTR	3'UTR	1146	61.08
SA_08G299700.m1	08G	bZIP	10	5'UTR	3'UTR	1005	47.76
SA_08G301200.m1	08G	WRKY	3	5'UTR	3'UTR	567	62.96
SA_08G301700.m1	08G	bZIP	4	5'UTR	3'UTR	639	70.42
SA_08G302100.m1	08G	EIL	1	5'UTR	3'UTR	1887	61.53
SA_08G303900.m1	08G	NAC	3	5'UTR	3'UTR	1113	66.85
SA_08G312800.m1	08G	C2H2	2	5'UTR	3'UTR	693	66.52
SA_08G312900.m1	08G	bZIP	15	5'UTR	3'UTR	1143	46.02
SA_08G315400.m1	08G	MYB_related	2	5'UTR	3'UTR	273	66.67
SA_08G317600.m1	08G	GATA	3	#N/A	3'UTR	762	62.6
SA_09G001500.m1	09G	MIKC_MADS	8	5'UTR	3'UTR	807	54.15
SA_09G001800.m1	09G	Trihelix	2	5'UTR	3'UTR	1797	68.78
SA_09G004700.m1	09G	bHLH	5	5'UTR	3'UTR	696	50.43
SA_09G010700.m1	09G	bZIP	14	5'UTR	3'UTR	1014	49.7
SA_09G015000.m1	09G	SBP	5	5'UTR	3'UTR	1407	50.96
SA_09G017400.m1	09G	HD-ZIP	2	#N/A	3'UTR	705	67.66
SA_09G019400.m1	09G	Whirly	8	5'UTR	3'UTR	681	46.4
SA_09G020800.m1	09G	ARF	14	5'UTR	3'UTR	2550	48.47
SA_09G022700.m1	09G	MIKC_MADS	8	5'UTR	3'UTR	885	58.98
SA_09G023700.m1	09G	G2-like	6	5'UTR	3'UTR	1035	59.81
SA_09G024100.m1	09G	Trihelix	2	5'UTR	3'UTR	1128	65.25
SA_09G027600.m1	09G	WRKY	1	5'UTR	3'UTR	981	70.95
SA_09G027900.m1	09G	ARR-B	6	5'UTR	3'UTR	1893	49.92
SA_09G028400.m1	09G	TALE	6	5'UTR	3'UTR	867	58.13
SA_09G030000.m1	09G	MYB	1	5'UTR	3'UTR	831	75.57
SA_09G031900.m1	09G	bZIP	2	#N/A	3'UTR	786	53.94
SA_09G035200.m1	09G	GRAS	3	#N/A	3'UTR	1518	69.43
SA_09G037900.m1	09G	bZIP	4	5'UTR	3'UTR	453	58.28
SA_09G041700.m1	09G	GATA	3	5'UTR	3'UTR	1119	56.84
SA_09G045100.m2	09G	BES1	2	5'UTR	3'UTR	1074	72.81
SA_09G050200.m1	09G	C3H	2	5'UTR	3'UTR	987	62.61
SA_09G057500.m1	09G	GeBP	2	5'UTR	3'UTR	1836	56.81
SA_09G063400.m1	09G	WRKY	3	5'UTR	3'UTR	1065	68.83
SA_09G065500.m1	09G	G2-like	5	5'UTR	3'UTR	1095	67.67
SA_09G068800.m1	09G	Dof	2	5'UTR	3'UTR	756	69.18
SA_09G074500.m1	09G	YABBY	8	5'UTR	3'UTR	1038	63.49
SA_09G078100.m1	09G	Trihelix	3	5'UTR	3'UTR	2124	67.23
SA_09G085200.m1	09G	MIKC_MADS	8	5'UTR	3'UTR	672	52.68
SA_09G085500.m1	09G	B3	1	5'UTR	3'UTR	813	66.91
SA_09G095100.m1	09G	GATA	2	5'UTR	3'UTR	1059	70.16
SA_09G097200.m1	09G	MYB_related	3	5'UTR	3'UTR	939	51.01
SA_09G098900.m1	09G	MYB_related	5	5'UTR	3'UTR	813	58.67
SA_09G102000.m1	09G	STAT	12	5'UTR	3'UTR	2094	45.18
SA_09G104100.m1	09G	NAC	4	5'UTR	3'UTR	1005	64.08
SA_09G112900.m1	09G	bZIP	14	5'UTR	3'UTR	1137	47.23
SA_09G122600.m1	09G	MIKC_MADS	8	5'UTR	3'UTR	801	58.3
SA_09G132300.m1	09G	MYB	2	5'UTR	3'UTR	576	63.19
SA_09G135700.m1	09G	GATA	2	5'UTR	3'UTR	1359	72.41
SA_09G138500.m1	09G	Trihelix	4	5'UTR	3'UTR	1317	43.89
SA_09G138900.m1	09G	bZIP	4	5'UTR	3'UTR	957	61.65
SA_09G139700.m1	09G	FAR1	6	5'UTR	3'UTR	2448	42.12
SA_09G139800.m1	09G	bHLH	10	5'UTR	3'UTR	2670	45.62
SA_09G142300.m1	09G	B3	2	#N/A	3'UTR	891	63.41
SA_09G143800.m1	09G	bZIP	3	5'UTR	3'UTR	606	67.82
SA_09G145300.m1	09G	bZIP	12	#N/A	3'UTR	1407	54.73
SA_09G153000.m1	09G	bZIP	3	5'UTR	3'UTR	621	49.6
SA_09G161300.m1	09G	NAC	3	5'UTR	3'UTR	1098	56.01
SA_09G162900.m2	09G	GRAS	2	5'UTR	3'UTR	2019	68.4
SA_09G184800.m1	09G	C2H2	7	5'UTR	3'UTR	4146	47.37
SA_09G221400.m1	09G	bZIP	1	5'UTR	3'UTR	480	76.04
SA_09G229000.m1	09G	YABBY	6	5'UTR	3'UTR	573	53.58
SA_09G234000.m1	09G	ARF	14	5'UTR	3'UTR	2727	47.27
SA_09G234600.m1	09G	NF-YA	6	5'UTR	3'UTR	651	50.08
SA_09G236100.m2	09G	LSD	7	5'UTR	3'UTR	525	45.9
SA_09G236300.m1	09G	NAC	3	5'UTR	3'UTR	942	62
SA_09G238300.m1	09G	CPP	11	5'UTR	3'UTR	2298	43.3
SA_09G241300.m1	09G	bHLH	6	#N/A	3'UTR	903	61.79
SA_09G246800.m1	09G	bHLH	4	#N/A	3'UTR	897	55.07
SA_09G255800.m1	09G	GRAS	1	5'UTR	3'UTR	2184	60.35
SA_09G256500.m1	09G	MYB	2	5'UTR	3'UTR	1059	73.65
SA_09G258100.m1	09G	Dof	2	5'UTR	3'UTR	1002	70.66
SA_09G260000.m1	09G	MYB	3	5'UTR	3'UTR	741	58.84
SA_09G261800.m1	09G	MYB	3	5'UTR	3'UTR	948	66.35
SA_09G263600.m1	09G	bZIP	2	5'UTR	3'UTR	441	73.92
SA_09G273200.m1	09G	C3H	3	#N/A	3'UTR	1701	66.78
SA_09G273900.m1	09G	MYB	2	5'UTR	3'UTR	1137	60.42
SA_09G276900.m1	09G	WRKY	4	5'UTR	3'UTR	1470	52.38
SA_09G279500.m1	09G	C2H2	3	5'UTR	3'UTR	1779	53.46
SA_09G294000.m1	09G	C3H	7	5'UTR	3'UTR	1326	48.27
SA_09G302700.m1	09G	bHLH	2	#N/A	3'UTR	282	66.31
SA_09G303000.m1	09G	HD-ZIP	2	5'UTR	3'UTR	1092	69.23
SA_09G304300.m1	09G	Dof	2	5'UTR	3'UTR	1293	61.72
SA_09G309300.m1	09G	GRAS	3	5'UTR	3'UTR	1620	43.46
SA_09G311000.m1	09G	E2F/DP	9	5'UTR	3'UTR	1011	47.97
SA_09G315800.m1	09G	GATA	2	5'UTR	3'UTR	1686	68.21
SA_09G323400.m1	09G	MYB	2	5'UTR	3'UTR	771	68.35
SA_09G324600.m1	09G	ARF	4	5'UTR	3'UTR	2055	58.2
SA_09G334000.m1	09G	ARR-B	7	5'UTR	3'UTR	1806	54.49
SA_09G337300.m1	09G	NAC	4	5'UTR	3'UTR	1017	49.36
SA_09G338500.m1	09G	HSF	2	5'UTR	3'UTR	1467	51.4
SA_09G339200.m1	09G	ERF	7	5'UTR	3'UTR	672	45.83
SA_09G342900.m1	09G	Trihelix	3	#N/A	3'UTR	981	67.69
SA_09G349900.m1	09G	bZIP	5	5'UTR	3'UTR	966	49.17
SA_09G351400.m1	09G	Trihelix	2	5'UTR	3'UTR	1206	53.4
SA_09G352200.m1	09G	bHLH	3	5'UTR	3'UTR	945	65.93
SA_09G352900.m1	09G	MYB_related	6	#N/A	3'UTR	2691	50.65
SA_09G356200.m1	09G	ARF	15	5'UTR	3'UTR	2019	47.6
SA_09G358600.m1	09G	bHLH	9	5'UTR	3'UTR	1401	58.03
SA_09G359100.m1	09G	HD-ZIP	4	5'UTR	3'UTR	765	51.76
SA_09G360500.m1	09G	C2H2	2	5'UTR	3'UTR	1173	67.6
SA_09G360900.m1	09G	EIL	3	#N/A	3'UTR	2523	66.39
SA_09G362300.m1	09G	NAC	3	5'UTR	3'UTR	1038	64.93
SA_09G362400.m1	09G	MYB	3	5'UTR	3'UTR	954	67.92
SA_09G368700.m2	09G	NAC	6	5'UTR	3'UTR	1182	47.46
SA_09G371600.m1	09G	CO-like	2	5'UTR	3'UTR	906	75.28
SA_09G372300.m1	09G	FAR1	6	5'UTR	3'UTR	2436	44.05
SA_09G378400.m2	09G	bHLH	5	#N/A	3'UTR	1224	63.97
SA_09G379900.m1	09G	C3H	3	5'UTR	3'UTR	906	53.09
SA_09G380600.m1	09G	B3	8	5'UTR	3'UTR	3171	42.6
SA_09G386400.m1	09G	NAC	3	#N/A	3'UTR	801	64.67
SA_09G386800.m1	09G	MYB	2	5'UTR	3'UTR	738	63.69
SA_09G387800.m1	09G	ARF	3	5'UTR	3'UTR	2097	69.1
SA_09G391300.m1	09G	TCP	2	5'UTR	3'UTR	636	73.43
SA_09G394500.m1	09G	MYB	3	5'UTR	3'UTR	885	66.89
SA_09G395000.m1	09G	MYB	3	5'UTR	3'UTR	846	68.91
SA_09G395800.m1	09G	YABBY	7	5'UTR	3'UTR	753	62.55
SA_09G396700.m1	09G	GATA	3	5'UTR	3'UTR	1266	71.33
SA_09G396800.m2	09G	DBB	4	5'UTR	3'UTR	942	68.47
SA_09G397400.m1	09G	HD-ZIP	2	5'UTR	3'UTR	687	66.67
SA_09G401800.m1	09G	ERF	2	#N/A	3'UTR	783	70.5
SA_09G403800.m1	09G	GRAS	1	5'UTR	3'UTR	2103	61.48
SA_09G407500.m1	09G	C2H2	4	5'UTR	3'UTR	1737	63.79
SA_09G408300.m1	09G	Dof	2	5'UTR	3'UTR	1059	66.19
SA_09G408500.m1	09G	HD-ZIP	10	5'UTR	3'UTR	2382	60.2
SA_09G409200.m1	09G	ERF	2	5'UTR	3'UTR	654	71.56
SA_09G411000.m1	09G	GRAS	1	5'UTR	3'UTR	1821	71.28
SA_09G414800.m1	09G	bHLH	3	5'UTR	3'UTR	1011	69.54
SA_09G415900.m1	09G	MYB	3	5'UTR	3'UTR	918	64.71
SA_09G416500.m1	09G	G2-like	6	5'UTR	3'UTR	1047	61.41
SA_09G417400.m1	09G	WRKY	4	5'UTR	3'UTR	1449	59.56
SA_09G417900.m1	09G	bHLH	3	#N/A	3'UTR	1428	43.35
SA_09G418500.m2	09G	GRF	5	5'UTR	3'UTR	1203	62.09
SA_09G421300.m1	09G	bHLH	6	#N/A	3'UTR	1023	60.7
SA_09G421700.m1	09G	MYB_related	2	5'UTR	3'UTR	258	48.84
SA_09G422000.m1	09G	ZF-HD	1	5'UTR	3'UTR	1188	71.89
SA_09G429400.m1	09G	CO-like	4	5'UTR	3'UTR	1218	46.14
SA_09G430200.m1	09G	Dof	2	#N/A	3'UTR	1044	67.34
SA_09G433900.m1	09G	CO-like	2	5'UTR	3'UTR	1152	68.92
SA_09G437700.m1	09G	E2F/DP	9	#N/A	3'UTR	1374	50.15
SA_09G440100.m1	09G	Nin-like	5	5'UTR	3'UTR	627	54.7
SA_09G441400.m1	09G	AP2	9	5'UTR	3'UTR	1104	48.82
SA_09G441500.m1	09G	bHLH	2	5'UTR	3'UTR	273	61.9
SA_09G443800.m1	09G	ERF	2	5'UTR	3'UTR	1020	65
SA_09G444900.m1	09G	MYB	3	5'UTR	3'UTR	981	53.01
SA_09G447100.m1	09G	bHLH	3	5'UTR	3'UTR	975	66.26
SA_09G447900.m1	09G	MIKC_MADS	9	5'UTR	3'UTR	687	49.05
SA_09G450000.m2	09G	bZIP	4	5'UTR	3'UTR	1026	62.67
SA_09G451700.m1	09G	GeBP	1	5'UTR	3'UTR	1023	66.57
SA_09G454000.m1	09G	HD-ZIP	10	5'UTR	3'UTR	2088	67.82
SA_09G460500.m1	09G	MYB	3	5'UTR	3'UTR	1128	60.46
SA_09G464000.m1	09G	bHLH	7	5'UTR	3'UTR	1107	65.94
SA_09G466900.m1	09G	bHLH	8	5'UTR	3'UTR	867	51.67
SA_09G467500.m1	09G	GATA	3	5'UTR	3'UTR	1224	71.24
SA_09G468100.m1	09G	NAC	4	5'UTR	3'UTR	849	62.43
SA_09G479000.m1	09G	C3H	3	5'UTR	3'UTR	1893	49.13
SA_09G479600.m1	09G	bZIP	3	5'UTR	3'UTR	489	60.74
SA_10G007700.m1	10G	bZIP	14	5'UTR	3'UTR	969	50.05
SA_10G013400.m1	10G	ARF	15	5'UTR	3'UTR	3369	47.7
SA_10G014700.m1	10G	HD-ZIP	2	5'UTR	3'UTR	687	67.39
SA_10G016200.m1	10G	Whirly	8	5'UTR	3'UTR	681	46.11
SA_10G020100.m2	10G	MIKC_MADS	7	5'UTR	3'UTR	846	58.51
SA_10G021500.m1	10G	G2-like	6	5'UTR	3'UTR	1044	60.25
SA_10G021600.m1	10G	SBP	5	5'UTR	3'UTR	720	57.92
SA_10G026100.m1	10G	ARR-B	6	5'UTR	3'UTR	1896	50.32
SA_10G026500.m1	10G	TALE	6	5'UTR	3'UTR	894	58.72
SA_10G029100.m1	10G	MYB	1	5'UTR	3'UTR	828	75.48
SA_10G036100.m1	10G	bZIP	4	5'UTR	3'UTR	600	59.33
SA_10G039000.m1	10G	GATA	3	5'UTR	3'UTR	972	57.51
SA_10G041000.m1	10G	HB-other	3	#N/A	3'UTR	621	62.96
SA_10G042700.m1	10G	HSF	2	#N/A	3'UTR	570	61.23
SA_10G045800.m1	10G	G2-like	6	5'UTR	3'UTR	1506	59.3
SA_10G048100.m1	10G	NAC	3	5'UTR	3'UTR	405	61.98
SA_10G056300.m1	10G	MYB_related	4	#N/A	3'UTR	1011	59.05
SA_10G056600.m1	10G	CPP	7	5'UTR	3'UTR	1407	40.94
SA_10G057400.m3	10G	MYB	5	5'UTR	3'UTR	885	42.82
SA_10G059800.m1	10G	WRKY	3	5'UTR	3'UTR	1062	68.55
SA_10G060300.m1	10G	MYB_related	11	5'UTR	3'UTR	2049	41.87
SA_10G068700.m1	10G	Dof	2	5'UTR	3'UTR	738	69.24
SA_10G075800.m1	10G	YABBY	7	5'UTR	3'UTR	936	64.21
SA_10G078000.m1	10G	WOX	3	5'UTR	3'UTR	807	49.81
SA_10G108900.m1	10G	GATA	2	5'UTR	3'UTR	1071	70.03
SA_10G110900.m1	10G	MYB_related	5	5'UTR	3'UTR	810	59.75
SA_10G115200.m1	10G	Trihelix	1	5'UTR	3'UTR	936	70.3
SA_10G119500.m1	10G	NAC	4	5'UTR	3'UTR	1011	63.7
SA_10G124700.m1	10G	HD-ZIP	11	5'UTR	3'UTR	2625	61.18
SA_10G158200.m1	10G	HD-ZIP	2	5'UTR	3'UTR	1053	69.42
SA_10G171800.m1	10G	HSF	4	5'UTR	3'UTR	1053	53.66
SA_10G177200.m1	10G	ZF-HD	5	#N/A	3'UTR	1116	48.57
SA_10G179700.m1	10G	Dof	2	5'UTR	3'UTR	1269	60.91
SA_10G190500.m1	10G	MYB	2	5'UTR	3'UTR	762	67.85
SA_10G192200.m1	10G	ARF	4	5'UTR	3'UTR	2040	57.6
SA_10G192400.m1	10G	HD-ZIP	19	5'UTR	3'UTR	2520	49.48
SA_10G199600.m1	10G	bHLH	5	5'UTR	3'UTR	963	46.83
SA_10G201900.m1	10G	bZIP	4	5'UTR	3'UTR	1065	46.38
SA_10G205500.m1	10G	ARR-B	7	5'UTR	3'UTR	1791	53.94
SA_10G210500.m1	10G	ERF	7	5'UTR	3'UTR	660	46.36
SA_10G216800.m1	10G	Trihelix	3	#N/A	3'UTR	999	67.57
SA_10G231900.m1	10G	C2H2	6	5'UTR	3'UTR	1005	49.25
SA_10G238500.m1	10G	Trihelix	2	5'UTR	3'UTR	1164	67.27
SA_10G239000.m1	10G	HD-ZIP	4	5'UTR	3'UTR	921	52.77
SA_10G242900.m1	10G	MYB	3	5'UTR	3'UTR	960	67.6
SA_10G253300.m1	10G	CO-like	2	5'UTR	3'UTR	933	75.35
SA_10G254600.m1	10G	DBB	3	5'UTR	3'UTR	789	68.95
SA_10G255400.m1	10G	bHLH	6	5'UTR	3'UTR	927	65.59
SA_10G256700.m1	10G	C3H	3	5'UTR	3'UTR	906	54.19
SA_10G257300.m1	10G	B3	9	5'UTR	3'UTR	3081	42.68
SA_10G259000.m1	10G	AP2	9	#N/A	3'UTR	1962	60.5
SA_10G262200.m1	10G	NAC	3	5'UTR	3'UTR	825	64.12
SA_10G263900.m1	10G	ARF	3	5'UTR	3'UTR	2076	69.46
SA_10G271000.m1	10G	MYB	3	5'UTR	3'UTR	888	66.78
SA_10G271800.m1	10G	YABBY	7	5'UTR	3'UTR	765	62.75
SA_10G273000.m1	10G	GATA	3	5'UTR	3'UTR	1095	71.42
SA_10G273300.m1	10G	DBB	3	5'UTR	3'UTR	810	69.63
SA_10G273900.m1	10G	Trihelix	4	5'UTR	3'UTR	1887	64.86
SA_10G275800.m1	10G	WRKY	4	#N/A	3'UTR	678	57.82
SA_10G285000.m1	10G	C2H2	4	5'UTR	3'UTR	1743	64.14
SA_10G285100.m1	10G	G2-like	6	#N/A	3'UTR	927	55.77
SA_10G285700.m2	10G	Dof	2	5'UTR	3'UTR	1104	67.21
SA_10G285900.m2	10G	HD-ZIP	10	5'UTR	3'UTR	2394	60.28
SA_10G288700.m1	10G	GRAS	1	5'UTR	3'UTR	1854	70.87
SA_10G288900.m1	10G	MIKC_MADS	8	5'UTR	3'UTR	774	54.78
SA_10G290400.m1	10G	MYB_related	6	#N/A	3'UTR	1407	62.26
SA_10G293400.m1	10G	bHLH	3	5'UTR	3'UTR	1014	69.33
SA_10G295200.m1	10G	MYB	3	5'UTR	3'UTR	912	64.25
SA_10G296200.m2	10G	G2-like	6	5'UTR	3'UTR	1047	61.32
SA_10G297000.m1	10G	WRKY	3	#N/A	3'UTR	1437	59.43
SA_10G297600.m1	10G	bHLH	4	5'UTR	3'UTR	1389	43.48
SA_10G298600.m2	10G	GRF	5	5'UTR	3'UTR	1173	62.23
SA_10G301500.m1	10G	bHLH	6	5'UTR	3'UTR	1020	60.98
SA_10G301700.m1	10G	MYB_related	4	5'UTR	3'UTR	258	49.61
SA_10G302100.m1	10G	ZF-HD	1	5'UTR	3'UTR	1176	71.34
SA_10G311100.m1	10G	bHLH	11	#N/A	3'UTR	1242	51.21
SA_10G313000.m1	10G	HD-ZIP	4	5'UTR	3'UTR	1080	68.06
SA_10G322700.m1	10G	TCP	2	5'UTR	3'UTR	1191	68.43
SA_10G322900.m1	10G	AP2	9	5'UTR	3'UTR	1080	48.15
SA_10G323000.m1	10G	bHLH	2	5'UTR	3'UTR	276	61.96
SA_10G328000.m1	10G	bHLH	3	5'UTR	3'UTR	981	67.38
SA_10G329000.m1	10G	MIKC_MADS	8	5'UTR	3'UTR	684	49.12
SA_10G330800.m2	10G	bZIP	4	5'UTR	3'UTR	1023	62.17
SA_10G334300.m1	10G	HD-ZIP	10	5'UTR	3'UTR	2088	68.1
SA_10G336400.m1	10G	GRF	2	5'UTR	3'UTR	1152	67.62
SA_10G340100.m1	10G	MYB	3	5'UTR	3'UTR	1128	60.73
SA_10G346400.m1	10G	bHLH	8	5'UTR	3'UTR	867	51.21
SA_10G347100.m1	10G	GATA	2	5'UTR	3'UTR	858	72.73
SA_10G348100.m1	10G	NAC	4	5'UTR	3'UTR	849	62.43
SA_10G354200.m1	10G	LBD	2	5'UTR	3'UTR	540	69.81
SA_10G358900.m1	10G	C3H	3	5'UTR	3'UTR	1893	49.08
SA_11G000500.m1	11G	bZIP	3	5'UTR	3'UTR	483	64.18
SA_11G003700.m1	11G	C2H2	1	5'UTR	3'UTR	996	66.57
SA_11G004600.m1	11G	NAC	5	5'UTR	3'UTR	1917	53.36
SA_11G011600.m1	11G	NAC	3	5'UTR	3'UTR	867	64.24
SA_11G012600.m1	11G	GATA	3	5'UTR	3'UTR	1080	71.2
SA_11G017200.m1	11G	ARR-B	6	5'UTR	3'UTR	1989	46.91
SA_11G017900.m1	11G	bHLH	7	5'UTR	3'UTR	1038	66.67
SA_11G022900.m1	11G	ERF	3	5'UTR	3'UTR	825	47.27
SA_11G025700.m2	11G	GRF	2	5'UTR	3'UTR	1089	67.58
SA_11G028500.m1	11G	GeBP	1	5'UTR	3'UTR	978	61.35
SA_11G031100.m1	11G	bZIP	5	5'UTR	3'UTR	1014	62.82
SA_11G033600.m1	11G	MIKC_MADS	8	5'UTR	3'UTR	687	48.62
SA_11G034700.m1	11G	bHLH	3	#N/A	3'UTR	1047	67.53
SA_11G040000.m1	11G	bHLH	2	5'UTR	3'UTR	270	63.7
SA_11G047400.m1	11G	MYB	3	5'UTR	3'UTR	756	66.14
SA_11G050200.m1	11G	bHLH	12	#N/A	3'UTR	1656	53.26
SA_11G050900.m1	11G	NF-YB	1	5'UTR	3'UTR	747	69.61
SA_11G059400.m1	11G	Dof	2	#N/A	3'UTR	891	70.26
SA_11G059800.m1	11G	ZF-HD	1	5'UTR	3'UTR	1167	71.98
SA_11G062600.m1	11G	GRF	5	5'UTR	3'UTR	1431	64.64
SA_11G063500.m1	11G	G2-like	6	5'UTR	3'UTR	822	53.89
SA_11G065300.m1	11G	G2-like	6	5'UTR	3'UTR	1098	61.93
SA_11G066300.m1	11G	MYB	4	#N/A	3'UTR	1167	62.55
SA_11G070700.m1	11G	MYB_related	6	#N/A	3'UTR	1992	58.08
SA_11G071500.m1	11G	B3	3	5'UTR	3'UTR	1194	66.92
SA_11G071900.m1	11G	MIKC_MADS	8	5'UTR	3'UTR	771	53.83
SA_11G072500.m1	11G	MYB_related	9	5'UTR	3'UTR	852	48.24
SA_11G073100.m1	11G	GRF	3	5'UTR	3'UTR	678	72.27
SA_11G073500.m1	11G	C3H	9	5'UTR	3'UTR	1296	52.7
SA_11G074300.m1	11G	HD-ZIP	9	5'UTR	3'UTR	2391	61.69
SA_11G074700.m1	11G	Dof	2	5'UTR	3'UTR	1131	67.73
SA_11G075600.m1	11G	C2H2	5	5'UTR	3'UTR	1755	63.93
SA_11G075800.m1	11G	bHLH	7	#N/A	3'UTR	1269	55.95
SA_11G080600.m1	11G	C2H2	1	5'UTR	3'UTR	909	71.4
SA_11G083700.m1	11G	WRKY	4	5'UTR	3'UTR	690	59.13
SA_11G085000.m1	11G	HD-ZIP	2	5'UTR	3'UTR	852	66.43
SA_11G085700.m1	11G	DBB	3	5'UTR	3'UTR	771	70.17
SA_11G085900.m1	11G	GATA	3	5'UTR	3'UTR	1107	70.82
SA_11G087200.m1	11G	YABBY	7	5'UTR	3'UTR	759	64.3
SA_11G087800.m1	11G	MYB	3	5'UTR	3'UTR	900	68.67
SA_11G088000.m1	11G	MYB	4	5'UTR	3'UTR	834	66.91
SA_11G093400.m1	11G	ARF	2	5'UTR	3'UTR	2121	67.7
SA_11G094900.m1	11G	NAC	3	5'UTR	3'UTR	810	63.58
SA_11G096400.m1	11G	MYB	3	5'UTR	3'UTR	810	62.47
SA_11G098400.m1	11G	AP2	9	#N/A	3'UTR	2022	61.23
SA_11G101900.m1	11G	FAR1	7	5'UTR	3'UTR	2454	44.82
SA_11G102000.m1	11G	FAR1	9	5'UTR	3'UTR	2472	43.08
SA_11G103700.m1	11G	DBB	3	5'UTR	3'UTR	783	69.6
SA_11G108200.m2	11G	NAC	5	5'UTR	3'UTR	1206	45.94
SA_11G114600.m1	11G	MYB	3	5'UTR	3'UTR	966	68.32
SA_11G118400.m1	11G	HD-ZIP	5	5'UTR	3'UTR	837	50.66
SA_11G118800.m1	11G	Trihelix	1	5'UTR	3'UTR	1113	67.12
SA_11G121600.m1	11G	ARF	15	5'UTR	3'UTR	2019	47.5
SA_11G125000.m1	11G	C2H2	6	5'UTR	3'UTR	1023	49.56
SA_11G126100.m1	11G	FAR1	2	5'UTR	3'UTR	2142	47.29
SA_11G126400.m1	11G	MYB_related	6	#N/A	3'UTR	2637	50.59
SA_11G126900.m1	11G	bHLH	3	5'UTR	3'UTR	849	64.78
SA_11G127000.m1	11G	bHLH	3	5'UTR	3'UTR	975	64.82
SA_11G127100.m1	11G	ERF	2	#N/A	3'UTR	804	67.41
SA_11G128000.m1	11G	Trihelix	1	5'UTR	3'UTR	1203	54.11
SA_11G129700.m1	11G	E2F/DP	14	5'UTR	3'UTR	1377	48.22
SA_11G133300.m1	11G	HSF	3	5'UTR	3'UTR	1497	54.71
SA_11G137300.m1	11G	Trihelix	3	5'UTR	3'UTR	1041	68.11
SA_11G148300.m1	11G	NF-YC	4	5'UTR	3'UTR	579	40.59
SA_11G153900.m1	11G	WRKY	3	5'UTR	3'UTR	801	69.16
SA_11G154400.m1	11G	bHLH	5	5'UTR	3'UTR	804	64.93
SA_11G154900.m1	11G	ARR-B	8	5'UTR	3'UTR	1758	51.76
SA_11G160300.m1	11G	HD-ZIP	19	5'UTR	3'UTR	2523	49.58
SA_11G160400.m1	11G	ARF	4	5'UTR	3'UTR	2076	58.09
SA_11G161900.m1	11G	MYB	3	5'UTR	3'UTR	750	68
SA_11G162400.m1	11G	NAC	3	5'UTR	3'UTR	840	59.64
SA_11G174100.m2	11G	MYB_related	8	5'UTR	3'UTR	825	48.36
SA_11G178600.m1	11G	C2H2	4	#N/A	3'UTR	1224	65.28
SA_11G178700.m1	11G	HSF	2	5'UTR	3'UTR	1053	53.18
SA_11G184200.m1	11G	HD-ZIP	2	5'UTR	3'UTR	993	71
SA_11G184500.m1	11G	bHLH	2	5'UTR	3'UTR	270	66.3
SA_11G189900.m1	11G	bHLH	3	#N/A	3'UTR	912	59.43
SA_11G190400.m1	11G	HD-ZIP	3	5'UTR	3'UTR	840	66.9
SA_11G191300.m1	11G	CAMTA	13	5'UTR	3'UTR	3072	45.44
SA_11G192300.m1	11G	GRAS	3	5'UTR	3'UTR	1623	43.07
SA_11G200600.m1	11G	GeBP	1	5'UTR	3'UTR	993	56.8
SA_11G201400.m1	11G	HD-ZIP	3	5'UTR	3'UTR	726	62.53
SA_11G209500.m1	11G	HD-ZIP	11	5'UTR	3'UTR	2598	61.47
SA_11G212900.m1	11G	NAC	4	5'UTR	3'UTR	1050	64.1
SA_11G214600.m1	11G	STAT	12	#N/A	3'UTR	4317	50.96
SA_11G218300.m1	11G	MYB_related	5	5'UTR	3'UTR	666	60.36
SA_11G219400.m1	11G	HD-ZIP	4	5'UTR	3'UTR	990	69.7
SA_11G219600.m1	11G	MYB_related	3	5'UTR	3'UTR	942	52.23
SA_11G221500.m1	11G	GATA	2	5'UTR	3'UTR	1101	69.3
SA_11G221700.m2	11G	bHLH	5	5'UTR	3'UTR	1353	66.89
SA_11G232900.m1	11G	B3	1	5'UTR	3'UTR	819	67.16
SA_11G233500.m1	11G	MIKC_MADS	8	5'UTR	3'UTR	672	52.83
SA_11G235600.m1	11G	bZIP	4	#N/A	3'UTR	1233	67.96
SA_11G237600.m1	11G	bHLH	10	5'UTR	3'UTR	933	44.59
SA_11G248500.m1	11G	Dof	2	5'UTR	3'UTR	741	67.48
SA_11G254800.m1	11G	MYB_related	11	5'UTR	3'UTR	1563	40.82
SA_11G259600.m1	11G	C2H2	2	#N/A	3'UTR	1080	68.15
SA_11G260800.m1	11G	GeBP	2	5'UTR	3'UTR	1605	56.45
SA_11G266400.m1	11G	WRKY	3	5'UTR	3'UTR	1071	69.19
SA_11G268600.m1	11G	C3H	2	5'UTR	3'UTR	975	62.46
SA_11G270600.m1	11G	bZIP	4	5'UTR	3'UTR	828	63.65
SA_11G272000.m1	11G	G2-like	6	5'UTR	3'UTR	1515	57.03
SA_11G283800.m1	11G	ERF	2	5'UTR	3'UTR	639	55.24
SA_11G287000.m1	11G	bZIP	10	#N/A	3'UTR	1398	63.38
SA_11G287800.m1	11G	bZIP	3	5'UTR	3'UTR	1020	56.37
SA_11G290400.m1	11G	ERF	1	5'UTR	3'UTR	585	75.38
SA_11G290900.m1	11G	MYB	1	5'UTR	3'UTR	870	75.29
SA_11G293300.m1	11G	ARR-B	6	5'UTR	3'UTR	1884	49.95
SA_11G293700.m1	11G	WRKY	2	#N/A	3'UTR	1302	64.9
SA_11G296400.m1	11G	bZIP	6	5'UTR	3'UTR	933	61.31
SA_11G296700.m1	11G	Trihelix	2	5'UTR	3'UTR	1128	65.69
SA_11G296900.m1	11G	SBP	3	5'UTR	3'UTR	765	59.22
SA_11G298800.m1	11G	NF-YC	2	5'UTR	3'UTR	786	48.85
SA_11G299000.m3	11G	MIKC_MADS	7	5'UTR	3'UTR	891	60.16
SA_11G302500.m1	11G	C3H	12	5'UTR	3'UTR	1299	45.73
SA_11G307600.m1	11G	HB-PHD	12	5'UTR	3'UTR	2235	43.36
SA_11G317400.m2	11G	bHLH	7	#N/A	3'UTR	1590	65.16
SA_11G320000.m1	11G	MYB	3	5'UTR	3'UTR	870	58.74
SA_12G005700.m1	12G	C2H2	1	5'UTR	3'UTR	1002	66.47
SA_12G012700.m1	12G	AP2	9	#N/A	3'UTR	1974	60.84
SA_12G015700.m1	12G	NAC	3	5'UTR	3'UTR	819	65.2
SA_12G017200.m1	12G	ARF	3	5'UTR	3'UTR	2073	69.18
SA_12G022900.m1	12G	MYB	3	5'UTR	3'UTR	843	66.31
SA_12G024000.m1	12G	YABBY	7	5'UTR	3'UTR	759	63.64
SA_12G024900.m1	12G	GATA	3	5'UTR	3'UTR	1107	70.82
SA_12G025100.m2	12G	DBB	2	5'UTR	3'UTR	855	63.98
SA_12G025500.m1	12G	Trihelix	4	5'UTR	3'UTR	1902	66.3
SA_12G025700.m1	12G	HD-ZIP	2	5'UTR	3'UTR	681	67.11
SA_12G028300.m1	12G	ERF	1	5'UTR	3'UTR	870	72.3
SA_12G029800.m1	12G	ERF	1	5'UTR	3'UTR	762	67.98
SA_12G035500.m1	12G	bHLH	7	#N/A	3'UTR	1353	56.1
SA_12G035700.m1	12G	C2H2	5	5'UTR	3'UTR	1734	64.24
SA_12G037100.m1	12G	Dof	2	5'UTR	3'UTR	1131	68.97
SA_12G037300.m1	12G	HD-ZIP	9	5'UTR	3'UTR	2388	62.4
SA_12G039100.m1	12G	GRF	3	5'UTR	3'UTR	666	71.62
SA_12G039600.m1	12G	MYB_related	10	5'UTR	3'UTR	852	48.59
SA_12G041100.m1	12G	B3	3	5'UTR	3'UTR	1200	67.17
SA_12G046200.m1	12G	MYB	3	5'UTR	3'UTR	954	64.36
SA_12G047300.m2	12G	G2-like	6	5'UTR	3'UTR	1071	62.46
SA_12G048200.m1	12G	WRKY	3	#N/A	3'UTR	1434	60.25
SA_12G049000.m1	12G	bHLH	3	5'UTR	3'UTR	1506	43.63
SA_12G049200.m1	12G	G2-like	6	5'UTR	3'UTR	831	54.03
SA_12G050200.m1	12G	GRF	5	5'UTR	3'UTR	1131	63.48
SA_12G052400.m1	12G	ZF-HD	1	5'UTR	3'UTR	1179	72.35
SA_12G052800.m1	12G	Dof	2	5'UTR	3'UTR	888	71.28
SA_12G061700.m1	12G	CO-like	5	5'UTR	3'UTR	1227	45.48
SA_12G062700.m1	12G	NF-YB	1	5'UTR	3'UTR	735	68.84
SA_12G062900.m1	12G	NF-YB	2	#N/A	3'UTR	579	63.9
SA_12G063500.m1	12G	bHLH	12	#N/A	3'UTR	1233	51.82
SA_12G064200.m1	12G	bZIP	3	5'UTR	3'UTR	711	56.54
SA_12G066200.m1	12G	CO-like	2	5'UTR	3'UTR	1335	68.09
SA_12G066800.m1	12G	MYB	3	5'UTR	3'UTR	771	66.28
SA_12G073800.m1	12G	TCP	2	5'UTR	3'UTR	1203	67.5
SA_12G074300.m1	12G	bHLH	2	5'UTR	3'UTR	270	64.07
SA_12G078700.m1	12G	MYB	4	#N/A	3'UTR	2031	45.49
SA_12G080700.m1	12G	bHLH	3	5'UTR	3'UTR	1047	66.57
SA_12G082000.m1	12G	MIKC_MADS	8	5'UTR	3'UTR	687	48.76
SA_12G084300.m1	12G	bZIP	4	5'UTR	3'UTR	1008	62.5
SA_12G087500.m1	12G	GeBP	1	5'UTR	3'UTR	990	61.72
SA_12G090600.m1	12G	NF-YA	5	5'UTR	3'UTR	747	49
SA_12G090900.m2	12G	GRF	3	5'UTR	3'UTR	1080	68.15
SA_12G093400.m1	12G	ERF	3	5'UTR	3'UTR	1122	52.32
SA_12G094500.m1	12G	MYB	3	5'UTR	3'UTR	1113	62.8
SA_12G099600.m1	12G	ERF	2	5'UTR	3'UTR	417	71.22
SA_12G105200.m1	12G	GATA	3	5'UTR	3'UTR	1140	71.67
SA_12G107400.m1	12G	NAC	3	5'UTR	3'UTR	1035	59.32
SA_12G113300.m1	12G	bHLH	5	5'UTR	3'UTR	897	63.32
SA_12G113600.m1	12G	WRKY	3	5'UTR	3'UTR	834	69.06
SA_12G124500.m1	12G	HSF	2	5'UTR	3'UTR	1461	51.81
SA_12G131100.m1	12G	Trihelix	3	5'UTR	3'UTR	1044	68.3
SA_12G135400.m1	12G	HSF	2	#N/A	3'UTR	1947	57.16
SA_12G140100.m1	12G	E2F/DP	14	5'UTR	3'UTR	1377	48.15
SA_12G140700.m1	12G	bZIP	5	5'UTR	3'UTR	960	47.81
SA_12G141200.m1	12G	Trihelix	18	5'UTR	3'UTR	2616	45.64
SA_12G142200.m1	12G	Trihelix	2	5'UTR	3'UTR	1203	53.62
SA_12G143300.m1	12G	bHLH	3	5'UTR	3'UTR	945	64.76
SA_12G145600.m1	12G	C2H2	6	5'UTR	3'UTR	1020	48.92
SA_12G148900.m1	12G	ARF	14	5'UTR	3'UTR	2010	47.26
SA_12G151800.m1	12G	bHLH	9	5'UTR	3'UTR	1428	57.98
SA_12G152200.m1	12G	HD-ZIP	4	5'UTR	3'UTR	840	50.36
SA_12G155200.m1	12G	EIL	1	5'UTR	3'UTR	1320	69.39
SA_12G157500.m1	12G	MYB	3	5'UTR	3'UTR	975	68.72
SA_12G157600.m1	12G	NAC	4	5'UTR	3'UTR	1038	65.8
SA_12G165300.m1	12G	ERF	3	#N/A	3'UTR	1494	66.47
SA_12G165900.m1	12G	NAC	6	5'UTR	3'UTR	1179	45.8
[truncated: 3,006 more rows]

## Sheet: Table S2
Table S2. Comparative Analysis of Transcription Factors Across Different Species
TF family	Spartina alterniflora	Oryza sativa	Foxtail millet	Zea mays	Sorghum bicolor	Hordeum vulgare	Glycine max	Arabidopsis thaliana	Brassica napus	Brassica rapa	Full TF name
AP2	80	22	30	54	42	34	99	30	57	42	APETALA2
ARF	82	48	38	62	46	46	107	37	64	49	AUXIN RESPONSE FACTOR
ARR-B	30	11	14	13	15	16	55	21	44	35	Arabidopsis Response Regulator - B
B3	118	65	72	77	110	162	148	77	211	186	B3
BBR-BPC	9	7	7	9	6	7	29	17	26	30	BARLEY B RECOMBINANT/BASIC PENTACYSTEINE
BES1	24	6	10	17	10	6	19	14	30	19	BRI1-EMS-SUPPRESSOR 1
bHLH	469	211	233	308	297	266	548	225	553	371	basic Helix - Loop - Helix
bZIP	275	140	141	216	166	156	352	127	264	200	basic leucine zipper
C2H2	246	135	130	179	140	160	321	116	368	240	Cys₂ - His₂ zinc finger
C3H	128	74	59	110	60	105	150	66	156	118	Cys₃ - His zinc finger
CAMTA	21	7	9	10	13	4	24	10	24	13	Calmodulin - Binding Transcription Activator
CO-like	35	21	16	18	14	14	40	22	48	31	CONSTANS - LIKE
CPP	29	20	13	17	13	20	26	9	34	20	Cysteine - Rich Polycomb - Like Protein
DBB	27	13	12	20	14	18	47	14	33	21	Double B - box zinc finger
Dof	101	37	37	52	36	40	97	47	156	93	DNA - binding with one finger
E2F/DP	31	10	13	24	14	16	38	16	32	22	E2F transcription factor/DP
EIL	16	11	6	9	15	12	13	6	23	18	Ethylene - Insensitive 3 - Like
ERF	318	163	183	204	172	112	338	139	449	267	Ethylene - Responsive Factor
FAR1	127	133	86	25	91	151	138	26	12	36	FHY3/FAR1 - RELATED
G2-like	157	62	65	89	72	118	222	64	169	130	GATA - 2 - like
GATA	90	32	37	54	40	32	92	41	125	79	GATA - binding factor
GeBP	41	13	16	28	17	13	10	23	38	28	GARP - like and Golden 2 - like and PSR1 - like
GRAS	134	69	62	104	99	74	151	37	105	61	GAI (GIBBERELLIN - INSENSITIVE), RGA（REPRESSOR OF ga1 - 3）and SCR（SCARECROW）
GRF	31	19	13	32	10	9	42	9	34	21	Growth - Regulating Factor
HB-other	41	17	15	28	9	16	30	11	19	17	Homeobox - other
HB-PHD	10	1	2	4	4	2	16	3	8	8	Homeobox - PHD finger
HD-ZIP	154	61	57	97	60	44	180	58	178	139	Homeodomain - Leucine Zipper
HRT-like	2	1	2	2	1	1	1	2	5	3	High Responsiveness to Temperature - like
HSF	72	38	36	49	29	31	81	25	96	62	Heat Shock Transcription Factor
LBD	100	39	34	60	41	28	125	50	136	80	LATERAL ORGAN BOUNDARIES - Domain
LFY	6	2	1	4	1	3	2	1	4	4	LEAFY
LSD	15	12	8	20	8	19	18	12	13	9	Lesion Simulating Disease
MIKC_MADS	98	61	51	90	56	30	209	76	155	168	MIKC_MADS
M-type_MADS	39	35	32	46	42	18	87	70	151	81	M-type_MADS
MYB	399	130	155	203	145	99	430	168	489	293	Myeloblastosis
MYB_related	185	106	114	169	129	168	342	97	251	171	Myeloblastosis-related
NAC	333	170	165	189	180	150	269	138	411	256	NAM （No Apical Meristem）, ATAF（Arabidopsis Transcription Activation Factor）and CUC（Cup - shaped Cotyledon）
NF-X1	4	2	2	4	3	7	10	2	8	3	Nuclear Factor - X1
NF-YA	26	25	24	36	27	22	117	21	40	52	Nuclear Factor - Y subunit A
NF-YB	43	16	20	27	18	21	58	27	48	32	Nuclear Factor - Y subunit B
NF-YC	36	19	20	25	21	14	38	21	27	17	Nuclear Factor - Y subunit C
Nin-like	41	15	25	23	17	30	61	17	55	47	Nodule Inception - like
RAV	15	4	6	3	3	7	5	7	27	14	Related to ABI3/VP1
S1Fa-like	3	2	1	5	1	4	4	4	12	4	S1Fa - like transcription factor
SBP	61	29	27	55	39	28	111	30	63	49	SQUAMOSA PROMOTER BINDING PROTEIN
SRS	20	6	5	11	6	12	42	16	36	17	SHI - Related Sequence
STAT	3	1	2	2	3	4	2	4	2	2	Signal Transducer and Activator of Transcription
TALE	75	45	43	52	41	27	133	33	70	59	Three - Amino - acid Loop Extension
TCP	69	23	26	52	27	25	81	33	76	54	TCP - domain
Trihelix	97	40	56	57	44	41	104	34	100	65	Trihelix
VOZ	8	2	2	10	2	3	26	3	8	9	Vascular plant One - Zinc finger
Whirly	8	2	2	6	2	4	18	4	9	5	Whirly
WOX	44	17	13	30	15	14	41	18	58	33	WUSCHEL - RELATED HOMEOBOX
WRKY	290	128	126	161	134	126	296	90	285	180	WRKY
YABBY	37	15	15	31	13	18	47	8	22	25	YABBY
ZF-HD	51	15	21	26	21	13	58	18	62	35	Zinc Finger - Homeodomain
Total	5004	2408	2410	3308	2654	2620	6148	2294	5979	4123

## Sheet: Table S3
Table S3. Analysis of Duplicated Gene Pairs of Transcription Factors in Spartina alterniflora
TF family	Seq_1	Seq_2	Ka	Ks	Ka_Ks
AP2	SA_01G263600.m1	SA_02G261600.m1	0.031756	0.0858533	0.369887
AP2	SA_01G057600.m1	SA_02G061900.m1	0.0355886	0.0580748	0.612806
AP2	SA_01G104900.m1	SA_02G107100.m1	0.0356183	0.0714682	0.498379
AP2	SA_01G355700.m1	SA_02G382600.m1	0.0359328	0.100819	0.35641
AP2	SA_01G380500.m1	SA_02G356800.m1	0.0309653	0.0889198	0.348238
AP2	SA_01G182100.m1	SA_02G178000.m1	0.0529598	0.119905	0.441683
AP2	SA_01G355700.m1	SA_07G035900.m1	0.0829629	0.267117	0.310586
AP2	SA_01G380500.m1	SA_07G017900.m1	0.0625079	0.21683	0.28828
AP2	SA_01G355700.m1	SA_08G036200.m1	0.085584	0.280791	0.304796
AP2	SA_01G380500.m1	SA_08G018600.m1	0.0578278	0.206167	0.280491
AP2	SA_01G057600.m1	SA_08G298600.m1	0.096029	0.260584	0.368515
AP2	SA_01G263600.m1	SA_19G231600.m1	0.0735755	0.222542	0.330614
AP2	SA_01G182100.m1	SA_19G116300.m1	0.0556218	0.192917	0.28832
AP2	SA_01G182100.m1	SA_20G093500.m1	0.0521902	0.17546	0.297448
AP2	SA_01G263600.m1	SA_20G160100.m1	0.201373	0.481064	0.4186
AP2	SA_01G355700.m1	SA_21G007300.m1	0.244666	0.587322	0.416579
AP2	SA_01G380500.m1	SA_21G033100.m1	0.273781	0.583931	0.468858
AP2	SA_01G355700.m1	SA_22G007700.m1	0.246028	0.561236	0.438368
AP2	SA_01G380500.m1	SA_25G050800.m1	0.263881	0.919164	0.287088
AP2	SA_01G355700.m1	SA_25G023500.m1	0.206679	0.559607	0.369329
AP2	SA_01G355700.m1	SA_26G007300.m1	0.220998	0.546799	0.404167
AP2	SA_01G380500.m1	SA_26G045400.m2	0.249311	0.820653	0.303795
AP2	SA_02G356800.m1	SA_07G017900.m1	0.0607234	0.214187	0.283506
AP2	SA_02G382600.m1	SA_07G035900.m1	0.0882568	0.21425	0.411933
AP2	SA_02G356800.m1	SA_08G018600.m1	0.0579672	0.235469	0.246178
AP2	SA_02G382600.m1	SA_08G036200.m1	0.0919721	0.223712	0.411119
AP2	SA_02G061900.m1	SA_08G298600.m1	0.0936296	0.273194	0.342722
AP2	SA_02G261600.m1	SA_19G231600.m1	0.0677481	0.20171	0.335869
AP2	SA_02G178000.m1	SA_19G116300.m1	0.0532969	0.187697	0.283952
AP2	SA_02G178000.m1	SA_20G093500.m1	0.0482779	0.174714	0.276326
AP2	SA_02G261600.m1	SA_20G160100.m1	0.217154	0.456495	0.475698
AP2	SA_02G356800.m1	SA_21G033100.m1	0.342213	0.656143	0.521553
AP2	SA_02G382600.m1	SA_21G007300.m1	0.237646	0.591576	0.401717
AP2	SA_02G382600.m1	SA_22G007700.m1	0.243323	0.56559	0.430211
AP2	SA_02G382600.m1	SA_25G023500.m1	0.196735	0.491306	0.400433
AP2	SA_02G356800.m1	SA_25G050800.m1	0.265396	0.923959	0.287238
AP2	SA_02G356800.m1	SA_26G045400.m2	0.251069	0.876196	0.286544
AP2	SA_02G382600.m1	SA_26G007300.m1	0.213393	0.519752	0.410566
AP2	SA_03G336100.m1	SA_04G305300.m1	0.0298795	0.134061	0.22288
AP2	SA_03G296200.m1	SA_05G076400.m1	0.135858	0.255756	0.5312
AP2	SA_03G296200.m1	SA_06G077600.m1	0.117277	0.211032	0.55573
AP2	SA_03G336100.m1	SA_06G035900.m1	0.0590002	0.29196	0.202083
AP2	SA_04G305300.m1	SA_06G035900.m1	0.0615506	0.300551	0.204793
AP2	SA_05G313200.m1	SA_06G264700.m1	0.0526689	0.0909356	0.579189
AP2	SA_05G320000.m1	SA_06G257900.m1	0.0315395	0.114758	0.274834
AP2	SA_05G076400.m1	SA_06G077600.m1	0.0471418	0.0941963	0.500464
AP2	SA_05G313200.m1	SA_13G241000.m1	0.131735	0.263418	0.500099
AP2	SA_05G320000.m1	SA_13G249300.m1	0.0612841	0.241452	0.253815
AP2	SA_05G313200.m1	SA_14G241800.m1	0.101384	0.214199	0.473316
AP2	SA_05G320000.m1	SA_14G249000.m1	0.0589714	0.244532	0.24116
AP2	SA_06G077600.m1	SA_07G116100.m1	0.466743	1.89	0.246954
AP2	SA_06G257900.m1	SA_13G249300.m1	0.0627833	0.249093	0.252048
AP2	SA_06G264700.m1	SA_13G241000.m1	0.122638	0.26077	0.470293
AP2	SA_06G257900.m1	SA_14G249000.m1	0.0622171	0.257569	0.241555
AP2	SA_06G264700.m1	SA_14G241800.m1	0.116143	0.2774	0.418685
AP2	SA_07G017900.m1	SA_08G018600.m1	0.029366	0.0718548	0.408685
AP2	SA_07G035900.m1	SA_08G036200.m1	0.0299481	0.0663727	0.451211
AP2	SA_07G116100.m1	SA_08G102800.m1	0.0520205	0.193984	0.268169
AP2	SA_07G116100.m1	SA_09G160100.m1	0.0247098	0.076818	0.321667
AP2	SA_07G017900.m1	SA_21G033100.m1	0.323844	0.752738	0.430221
AP2	SA_07G035900.m1	SA_21G007300.m1	0.255971	0.584885	0.437644
AP2	SA_07G035900.m1	SA_22G007700.m1	0.256082	0.544149	0.470611
AP2	SA_07G035900.m1	SA_25G023500.m1	0.197045	0.478569	0.411737
AP2	SA_07G017900.m1	SA_25G050800.m1	0.251536	0.873918	0.287825
AP2	SA_07G035900.m1	SA_26G007300.m1	0.206661	0.49896	0.414184
AP2	SA_07G017900.m1	SA_26G045400.m2	0.240332	0.814881	0.294929
AP2	SA_07G116100.m1	SA_31G150600.m1	0.14504	0.330042	0.439459
AP2	SA_08G102800.m1	SA_09G160100.m1	0.0713523	0.259595	0.27486
AP2	SA_08G018600.m1	SA_21G033100.m1	0.35777	0.724089	0.494096
AP2	SA_08G036200.m1	SA_21G007300.m1	0.231877	0.604962	0.383291
AP2	SA_08G036200.m1	SA_22G007700.m1	0.237018	0.567599	0.417581
AP2	SA_08G036200.m1	SA_25G023500.m1	0.182611	0.514959	0.354612
AP2	SA_08G018600.m1	SA_25G050800.m1	0.248005	0.846938	0.292826
AP2	SA_08G018600.m1	SA_26G045400.m2	0.244635	0.875853	0.27931
AP2	SA_08G036200.m1	SA_26G007300.m1	0.209632	0.545132	0.384553
AP2	SA_08G102800.m1	SA_31G150600.m1	0.154189	0.250515	0.615491
AP2	SA_09G382000.m1	SA_10G259000.m1	0.018145	0.0701362	0.25871
AP2	SA_09G401700.m1	SA_10G278300.m1	0.0809022	0.15251	0.530472
AP2	SA_09G441400.m1	SA_10G322900.m1	0.0234153	0.0748024	0.313029
AP2	SA_09G382000.m1	SA_11G098400.m1	0.047612	0.276546	0.172166
AP2	SA_09G401700.m1	SA_11G081500.m1	0.125192	0.352272	0.355385
AP2	SA_09G382000.m1	SA_12G012700.m1	0.0499929	0.267418	0.186947
AP2	SA_09G401700.m1	SA_12G029800.m1	0.100149	0.188103	0.532415
AP2	SA_09G401700.m1	SA_27G201600.m1	0.258043	0.623504	0.413859
AP2	SA_09G401700.m1	SA_28G120800.m1	0.242611	0.606716	0.399876
AP2	SA_09G401700.m1	SA_29G060800.m1	0.249939	0.729841	0.342457
AP2	SA_09G401700.m1	SA_30G063900.m1	0.443935	1.1611	0.382339
AP2	SA_09G160100.m1	SA_31G150600.m1	0.146247	0.307844	0.475068
AP2	SA_10G259000.m1	SA_11G098400.m1	0.0413994	0.281703	0.146961
AP2	SA_10G259000.m1	SA_12G012700.m1	0.0466285	0.262569	0.177585
AP2	SA_11G098400.m1	SA_12G012700.m1	0.0229864	0.0929314	0.247348
AP2	SA_13G152800.m1	SA_14G156200.m1	0.0610428	0.177292	0.344307
AP2	SA_13G191900.m1	SA_14G193700.m1	0.325919	0.707935	0.46038
AP2	SA_13G241000.m1	SA_14G241800.m1	0.0447611	0.0772606	0.579353
AP2	SA_13G249300.m1	SA_14G249000.m1	0.0134071	0.0588993	0.227627
AP2	SA_13G191900.m1	SA_15G007900.m1	0.435285	0.59662	0.729585
AP2	SA_13G191900.m1	SA_17G105400.m1	0.268189	0.631578	0.424634
AP2	SA_13G152800.m1	SA_18G143400.m1	0.0599011	0.191802	0.312307
AP2	SA_13G191900.m1	SA_18G111200.m1	0.313536	0.54289	0.577532
AP2	SA_13G152800.m1	SA_23G047800.m1	0.226799	0.829323	0.273475
AP2	SA_13G191900.m1	SA_23G024300.m1	0.313701	0.678785	0.462151
AP2	SA_13G152800.m1	SA_24G060000.m1	0.249442	0.939137	0.265607
AP2	SA_14G193700.m1	SA_15G007900.m1	0.388993	0.53544	0.726492
AP2	SA_14G193700.m1	SA_17G105400.m1	0.292888	0.568109	0.515548
AP2	SA_14G156200.m1	SA_18G143400.m1	0.104046	0.277034	0.375571
AP2	SA_14G193700.m1	SA_18G111200.m1	0.101798	0.31222	0.326045
AP2	SA_14G156200.m1	SA_23G047800.m1	0.304507	1.00043	0.304375
AP2	SA_14G193700.m1	SA_23G024300.m1	0.274656	0.57598	0.476851
AP2	SA_14G156200.m1	SA_24G060000.m1	0.343325	1.15396	0.29752
AP2	SA_15G257000.m1	SA_16G167200.m1	0.015576	0.0107625	1.44724
AP2	SA_15G257000.m1	SA_23G109800.m1	0.0261154	0.101492	0.257316
AP2	SA_15G257000.m1	SA_24G175200.m1	0.0888079	0.143451	0.619081
AP2	SA_16G167200.m1	SA_23G109800.m1	0.0309998	0.119316	0.259814
AP2	SA_16G167200.m1	SA_24G175200.m1	0.10968	0.218824	0.501228
AP2	SA_18G143400.m1	SA_23G047800.m1	0.260813	0.747538	0.348896
AP2	SA_18G143400.m1	SA_24G060000.m1	0.249568	0.75397	0.331005
AP2	SA_19G116300.m1	SA_20G093500.m1	0.0224176	0.0533717	0.420028
AP2	SA_19G231600.m1	SA_20G160100.m1	0.187373	0.367852	0.509371
AP2	SA_21G007300.m1	SA_22G007700.m1	0.00773203	0.0128318	0.602568
AP2	SA_21G033100.m1	SA_25G050800.m1	0.128144	0.197107	0.650125
AP2	SA_21G007300.m1	SA_25G023500.m1	0.157425	0.259735	0.606101
AP2	SA_21G007300.m1	SA_26G007300.m1	0.0895887	0.177045	0.506023
AP2	SA_21G033100.m1	SA_26G045400.m2	0.135738	0.227494	0.596669
AP2	SA_22G007700.m1	SA_25G023500.m1	0.148054	0.258331	0.573119
AP2	SA_22G007700.m1	SA_26G007300.m1	0.0865279	0.166305	0.520297
AP2	SA_23G047800.m1	SA_24G060000.m1	0.0270585	0.0745843	0.362791
AP2	SA_23G109800.m1	SA_24G175200.m1	0.0391193	0.098502	0.397142
AP2	SA_25G050800.m1	SA_26G045400.m2	0.0363919	0.0679197	0.535808
AP2	SA_25G023500.m1	SA_26G007300.m1	0.0753239	0.119312	0.631321
AP2	SA_27G201600.m1	SA_28G120800.m1	0.0480666	0.0894842	0.537151
AP2	SA_27G253000.m1	SA_28G167600.m1	0.031063	0.0922528	0.336716
AP2	SA_27G255500.m1	SA_28G169800.m1	0.0259725	0.0765971	0.339079
AP2	SA_27G201600.m1	SA_29G060800.m1	0.108775	0.267958	0.405941
AP2	SA_27G253000.m1	SA_29G020100.m2	0.0748689	0.144645	0.517606
AP2	SA_27G255500.m1	SA_29G017700.m1	0.0648865	0.272491	0.238124
AP2	SA_27G201600.m1	SA_30G063900.m1	0.260214	0.519149	0.501231
AP2	SA_27G253000.m1	SA_30G021100.m1	0.0669746	0.188265	0.355746
AP2	SA_27G255500.m1	SA_30G018800.m1	0.0803682	0.292508	0.274755
AP2	SA_28G167600.m1	SA_29G020100.m2	0.0683737	0.119915	0.570183
AP2	SA_28G169800.m1	SA_29G017700.m1	0.0621419	0.286136	0.217176
AP2	SA_28G167600.m1	SA_30G021100.m1	0.0620495	0.169165	0.366798
AP2	SA_28G169800.m1	SA_30G018800.m1	0.072327	0.305484	0.236762
AP2	SA_29G017700.m1	SA_30G018800.m1	0.038487	0.110438	0.348494
AP2	SA_29G020100.m2	SA_30G021100.m1	0.0338443	0.0470374	0.71952
average			0.138426	0.364872	0.399764
ARF	SA_02G225100.m1	SA_04G264000.m1	0.317377	0.998406	0.317884
ARF	SA_02G225100.m1	SA_05G102500.m1	0.356962	1.0605	0.336597
ARF	SA_02G239600.m1	SA_05G141300.m2	0.257104	1.0482	0.245282
ARF	SA_02G225100.m1	SA_06G103600.m1	0.336481	0.939964	0.357972
ARF	SA_02G239600.m1	SA_06G141300.m1	0.263046	1.09001	0.241323
ARF	SA_02G225100.m1	SA_19G042100.m2	0.0892032	0.226937	0.393074
ARF	SA_02G239600.m1	SA_19G003900.m1	0.0759807	0.256116	0.296666
ARF	SA_02G239600.m1	SA_20G016500.m2	0.0721534	0.259017	0.278566
ARF	SA_02G225100.m1	SA_20G037900.m1	0.0795494	0.220535	0.360711
ARF	SA_03G268100.m1	SA_04G264000.m1	0.0242154	0.0762965	0.317386
ARF	SA_03G109200.m1	SA_04G059300.m2	0.0238128	0.0656404	0.362777
ARF	SA_03G350700.m1	SA_04G292100.m2	0.0362509	0.108156	0.335172
ARF	SA_03G268100.m1	SA_05G102500.m1	0.0962995	0.195123	0.493532
ARF	SA_03G350700.m1	SA_05G018900.m1	0.0623042	0.310671	0.200547
ARF	SA_03G268100.m1	SA_06G103600.m1	0.084035	0.214377	0.391997
ARF	SA_03G350700.m1	SA_06G021700.m1	0.0571445	0.285791	0.199952
ARF	SA_03G109200.m1	SA_17G170900.m1	0.064265	0.255399	0.251626
ARF	SA_03G109200.m1	SA_18G175000.m1	0.068623	0.234912	0.292123
ARF	SA_03G268100.m1	SA_19G042100.m2	0.333406	1.04638	0.318627
ARF	SA_03G268100.m1	SA_20G037900.m1	0.338442	0.996768	0.33954
ARF	SA_03G109200.m1	SA_U015900.m1	0.00125852	0.00215595	0.583744
ARF	SA_04G292100.m2	SA_05G018900.m1	0.0575217	0.285676	0.201353
ARF	SA_04G264000.m1	SA_05G102500.m1	0.0971886	0.204112	0.476153
ARF	SA_04G292100.m2	SA_06G021700.m1	0.0455692	0.250913	0.181613
ARF	SA_04G264000.m1	SA_06G103600.m1	0.0825327	0.222948	0.370188
ARF	SA_04G059300.m2	SA_17G170900.m1	0.06745	0.239075	0.282129
ARF	SA_04G059300.m2	SA_18G175000.m1	0.0718475	0.21307	0.337201
ARF	SA_04G264000.m1	SA_19G042100.m2	0.325122	1.03766	0.313323
ARF	SA_04G264000.m1	SA_20G037900.m1	0.333782	1.00495	0.332138
ARF	SA_04G059300.m2	SA_U015900.m1	0.0237771	0.0679069	0.350143
ARF	SA_05G018900.m1	SA_06G021700.m1	0.0169932	0.0950269	0.178826
ARF	SA_05G102500.m1	SA_06G103600.m1	0.0524672	0.0691753	0.758468
ARF	SA_05G141300.m2	SA_06G141300.m1	0.0244907	0.0433184	0.565363
ARF	SA_05G335500.m1	SA_06G338900.m1	0.0262973	0.0743936	0.353488
ARF	SA_05G326500.m1	SA_06G250800.m1	0.032133	0.0880135	0.365092
ARF	SA_05G328600.m1	SA_06G247500.m1	0.0302156	0.125429	0.240898
ARF	SA_05G326500.m1	SA_09G020800.m1	0.147251	1.01887	0.144524
ARF	SA_05G335500.m1	SA_09G015500.m1	0.177806	1.146	0.155154
ARF	SA_05G326500.m1	SA_10G017900.m1	0.157513	1.02744	0.153307
ARF	SA_05G335500.m1	SA_10G013400.m1	0.178312	1.11054	0.160563
ARF	SA_05G326500.m1	SA_11G301600.m1	0.153448	1.01336	0.151425
ARF	SA_05G335500.m1	SA_11G308600.m1	0.184667	1.18582	0.15573
ARF	SA_05G326500.m1	SA_12G411600.m1	0.15043	0.987985	0.152259
ARF	SA_05G335500.m1	SA_12G418700.m1	0.191237	1.17237	0.163121
ARF	SA_05G326500.m1	SA_13G257400.m1	0.0463743	0.170382	0.272178
ARF	SA_05G328600.m1	SA_13G260800.m1	0.0536522	0.230196	0.233072
ARF	SA_05G335500.m1	SA_13G269300.m1	0.0545983	0.237558	0.229831
ARF	SA_05G326500.m1	SA_14G257000.m1	0.0440643	0.172346	0.255673
ARF	SA_05G328600.m1	SA_14G260600.m1	0.0548635	0.260222	0.210834
ARF	SA_05G335500.m1	SA_14G269700.m1	0.0544133	0.241426	0.225383
ARF	SA_05G141300.m2	SA_19G003900.m1	0.256125	0.84086	0.304598
ARF	SA_05G102500.m1	SA_19G042100.m2	0.38002	1.13699	0.334233
ARF	SA_05G141300.m2	SA_20G016500.m2	0.267741	0.844139	0.317177
ARF	SA_05G102500.m1	SA_20G037900.m1	0.383046	1.11322	0.344087
ARF	SA_06G103600.m1	SA_06G141300.m1	0.457165	1.49546	0.305702
ARF	SA_06G250800.m1	SA_09G020800.m1	0.147824	1.01232	0.146024
ARF	SA_06G250800.m1	SA_10G017900.m1	0.142409	0.982091	0.145006
ARF	SA_06G250800.m1	SA_11G301600.m1	0.154293	0.976557	0.157997
ARF	SA_06G250800.m1	SA_12G411600.m1	0.148716	0.954442	0.155814
ARF	SA_06G338900.m1	SA_13G269300.m1	0.0516273	0.22098	0.23363
ARF	SA_06G247500.m1	SA_13G260800.m1	0.0503017	0.219204	0.229475
ARF	SA_06G250800.m1	SA_13G257400.m1	0.0365612	0.202613	0.180448
ARF	SA_06G338900.m1	SA_14G269700.m1	0.0503598	0.220731	0.22815
ARF	SA_06G247500.m1	SA_14G260600.m1	0.0453837	0.238382	0.190382
ARF	SA_06G250800.m1	SA_14G257000.m1	0.0375723	0.193337	0.194335
ARF	SA_06G141300.m1	SA_19G003900.m1	0.253129	0.895529	0.282659
ARF	SA_06G103600.m1	SA_19G042100.m2	0.346912	1.00704	0.344487
ARF	SA_06G103600.m1	SA_20G037900.m1	0.349843	0.973493	0.359369
ARF	SA_06G141300.m1	SA_20G016500.m2	0.255628	0.838625	0.304818
ARF	SA_07G138300.m1	SA_09G234000.m1	0.0145718	0.0571394	0.255022
ARF	SA_07G138300.m1	SA_21G117600.m1	0.0469699	0.181309	0.25906
ARF	SA_07G138300.m1	SA_22G120400.m1	0.0462028	0.183261	0.252115
ARF	SA_08G152300.m1	SA_31G041400.m1	0.0207862	0.102701	0.202397
ARF	SA_09G324600.m1	SA_09G387800.m1	0.294958	1.40573	0.209825
ARF	SA_09G387800.m1	SA_10G263900.m1	0.0370281	0.0883665	0.419028
ARF	SA_09G015500.m1	SA_10G013400.m1	0.0197529	0.0489741	0.403334
ARF	SA_09G020800.m1	SA_10G017900.m1	0.0171525	0.0328015	0.522918
ARF	SA_09G324600.m1	SA_10G192200.m1	0.0284191	0.0501143	0.567085
ARF	SA_09G356200.m1	SA_10G235100.m1	0.0240733	0.0652104	0.369163
ARF	SA_09G387800.m1	SA_10G192200.m1	0.28994	1.39821	0.207365
ARF	SA_09G387800.m1	SA_11G093400.m1	0.0931281	0.344249	0.270526
ARF	SA_09G015500.m1	SA_11G308600.m1	0.0457109	0.182685	0.250216
ARF	SA_09G020800.m1	SA_11G301600.m1	0.0655887	0.220544	0.297394
ARF	SA_09G356200.m1	SA_11G121600.m1	0.0441557	0.255791	0.172624
ARF	SA_09G324600.m1	SA_11G160400.m1	0.0470073	0.189311	0.248307
ARF	SA_09G387800.m1	SA_11G160400.m1	0.291813	1.36502	0.21378
ARF	SA_09G387800.m1	SA_12G017200.m1	0.0739713	0.30875	0.239583
ARF	SA_09G356200.m1	SA_12G148900.m1	0.0479439	0.259338	0.18487
ARF	SA_09G324600.m1	SA_12G017200.m1	0.285389	1.63648	0.174392
ARF	SA_09G015500.m1	SA_12G418700.m1	0.0489666	0.194058	0.25233
ARF	SA_09G020800.m1	SA_12G411600.m1	0.0662678	0.242268	0.273531
ARF	SA_09G324600.m1	SA_12G183200.m1	0.0481046	0.196384	0.244952
ARF	SA_09G387800.m1	SA_12G183200.m1	0.305306	1.29132	0.236429
ARF	SA_09G015500.m1	SA_13G269300.m1	0.175737	1.07166	0.163987
ARF	SA_09G020800.m1	SA_13G257400.m1	0.15534	1.0235	0.151773
ARF	SA_09G015500.m1	SA_14G269700.m1	0.171486	1.11248	0.154147
ARF	SA_09G020800.m1	SA_14G257000.m1	0.15209	0.956305	0.159039
ARF	SA_09G234000.m1	SA_21G117600.m1	0.0477786	0.201652	0.236936
ARF	SA_09G234000.m1	SA_22G120400.m1	0.0467588	0.206867	0.226033
ARF	SA_09G387800.m1	SA_27G184500.m1	0.24914	0.498728	0.49955
ARF	SA_09G356200.m1	SA_27G140900.m1	0.167775	1.15823	0.144854
ARF	SA_09G387800.m1	SA_28G106700.m1	0.240826	0.561364	0.429002
ARF	SA_09G356200.m1	SA_28G069100.m1	0.177185	1.13416	0.156225
ARF	SA_09G356200.m1	SA_29G073800.m1	0.174696	1.07555	0.162425
ARF	SA_09G387800.m1	SA_29G071600.m1	0.237177	0.553899	0.428195
ARF	SA_09G387800.m1	SA_30G077500.m1	0.242385	0.546696	0.443363
ARF	SA_10G263900.m1	SA_11G093400.m1	0.09027	0.310813	0.290432
ARF	SA_10G013400.m1	SA_11G308600.m1	0.0418789	0.187988	0.222774
ARF	SA_10G017900.m1	SA_11G301600.m1	0.0600013	0.221679	0.270668
ARF	SA_10G235100.m1	SA_11G121600.m1	0.0443536	0.231793	0.19135
ARF	SA_10G192200.m1	SA_11G160400.m1	0.0406405	0.191104	0.212662
ARF	SA_10G263900.m1	SA_12G017200.m1	0.0772626	0.283948	0.272101
ARF	SA_10G235100.m1	SA_12G148900.m1	0.0476084	0.245651	0.193805
ARF	SA_10G013400.m1	SA_12G418700.m1	0.0448204	0.19326	0.231918
ARF	SA_10G017900.m1	SA_12G411600.m1	0.0592526	0.227918	0.259973
ARF	SA_10G192200.m1	SA_12G183200.m1	0.0393686	0.206683	0.190478
ARF	SA_10G013400.m1	SA_13G269300.m1	0.173864	1.07072	0.162381
ARF	SA_10G017900.m1	SA_13G257400.m1	0.149864	0.998428	0.1501
ARF	SA_10G013400.m1	SA_14G269700.m1	0.17135	1.08502	0.157924
ARF	SA_10G017900.m1	SA_14G257000.m1	0.146633	0.943322	0.155443
ARF	SA_10G263900.m1	SA_27G184500.m1	0.24529	0.471548	0.52018
ARF	SA_10G235100.m1	SA_27G140900.m1	0.169835	1.14004	0.148973
ARF	SA_10G263900.m1	SA_28G106700.m1	0.25693	0.509829	0.503954
ARF	SA_10G235100.m1	SA_28G069100.m1	0.17451	1.08481	0.160867
ARF	SA_10G235100.m1	SA_29G073800.m1	0.175434	1.05481	0.166319
ARF	SA_10G263900.m1	SA_29G071600.m1	0.245277	0.518127	0.473392
ARF	SA_10G235100.m1	SA_30G080200.m1	0.174129	1.05161	0.165584
ARF	SA_10G263900.m1	SA_30G077500.m1	0.246884	0.499182	0.494577
ARF	SA_11G301600.m1	SA_12G411600.m1	0.0212054	0.0609596	0.34786
ARF	SA_11G308600.m1	SA_12G418700.m1	0.0165886	0.0529332	0.313387
ARF	SA_11G160400.m1	SA_12G183200.m1	0.0252326	0.0589626	0.427942
ARF	SA_11G093400.m1	SA_12G017200.m1	0.0294303	0.0997911	0.294919
ARF	SA_11G121600.m1	SA_12G148900.m1	0.0206989	0.0806832	0.256545
ARF	SA_11G160400.m1	SA_12G017200.m1	0.289118	1.52378	0.189738
ARF	SA_11G301600.m1	SA_13G257400.m1	0.153558	1.00901	0.152186
ARF	SA_11G308600.m1	SA_13G269300.m1	0.179714	1.22831	0.14631
ARF	SA_11G301600.m1	SA_14G257000.m1	0.155728	0.983192	0.15839
ARF	SA_11G308600.m1	SA_14G269700.m1	0.177409	1.23985	0.143089
ARF	SA_11G093400.m1	SA_27G184500.m1	0.233913	0.584326	0.400313
ARF	SA_11G121600.m1	SA_27G140900.m1	0.164813	1.0529	0.156533
ARF	SA_11G093400.m1	SA_28G106700.m1	0.224492	0.586207	0.382956
ARF	SA_11G121600.m1	SA_28G069100.m1	0.179231	1.03018	0.17398
ARF	SA_11G093400.m1	SA_29G071600.m1	0.250051	0.602355	0.415122
ARF	SA_11G121600.m1	SA_29G073800.m1	0.1731	1.00712	0.171876
ARF	SA_11G093400.m1	SA_30G077500.m1	0.259462	0.584419	0.443966
ARF	SA_11G121600.m1	SA_30G080200.m1	0.172342	0.997667	0.172745
ARF	SA_12G017200.m1	SA_12G183200.m1	0.306766	1.48036	0.207225
ARF	SA_12G411600.m1	SA_13G257400.m1	0.152385	1.00392	0.15179
ARF	SA_12G418700.m1	SA_13G269300.m1	0.183779	1.20264	0.152814
ARF	SA_12G411600.m1	SA_14G257000.m1	0.152207	0.976457	0.155876
ARF	SA_12G418700.m1	SA_14G269700.m1	0.179939	1.2285	0.14647
ARF	SA_12G017200.m1	SA_27G184500.m1	0.229453	0.573364	0.400188
ARF	SA_12G148900.m1	SA_27G140900.m1	0.169876	1.1245	0.151068
ARF	SA_12G017200.m1	SA_28G106700.m1	0.230088	0.570397	0.403382
ARF	SA_12G148900.m1	SA_28G069100.m1	0.172175	1.08861	0.158161
ARF	SA_12G148900.m1	SA_29G073800.m1	0.177649	1.11096	0.159906
ARF	SA_12G017200.m1	SA_29G071600.m1	0.224891	0.583892	0.385159
ARF	SA_12G148900.m1	SA_30G080200.m1	0.177731	1.07192	0.165806
ARF	SA_12G017200.m1	SA_30G077500.m1	0.237947	0.589223	0.403833
ARF	SA_13G257400.m1	SA_14G257000.m1	0.020604	0.0720424	0.285999
ARF	SA_13G260800.m1	SA_14G260600.m1	0.0377585	0.0874674	0.431687
ARF	SA_13G269300.m1	SA_14G269700.m1	0.00949771	0.039635	0.239629
ARF	SA_13G027200.m1	SA_14G043000.m1	0.0393001	0.103987	0.377935
ARF	SA_13G027200.m1	SA_17G030500.m1	0.0387501	0.206568	0.18759
ARF	SA_13G027200.m1	SA_18G030500.m1	0.0392682	0.206971	0.189728
ARF	SA_17G170900.m1	SA_18G175000.m1	0.0204246	0.0639859	0.319205
ARF	SA_17G030500.m1	SA_18G030500.m1	0.0282973	0.0797058	0.355021
ARF	SA_17G170900.m1	SA_U015900.m1	0.0656571	0.258184	0.254304
ARF	SA_18G175000.m1	SA_U015900.m1	0.0686381	0.237652	0.288818
ARF	SA_19G042100.m2	SA_20G037900.m1	0.028486	0.0829047	0.3436
ARF	SA_19G003900.m1	SA_20G016500.m2	0.0330242	0.0762852	0.432904
ARF	SA_21G083200.m1	SA_22G086800.m1	0.0229678	0.0451128	0.509119
ARF	SA_21G117600.m1	SA_22G120400.m1	0.0226258	0.0581306	0.389224
ARF	SA_27G140900.m1	SA_28G069100.m1	0.0305073	0.102925	0.296405
ARF	SA_27G184500.m1	SA_28G106700.m1	0.0303388	0.0499935	0.606855
ARF	SA_27G260700.m1	SA_28G174800.m1	0.0159304	0.073219	0.217572
ARF	SA_27G265300.m1	SA_28G178900.m2	0.0142817	0.0604322	0.236325
ARF	SA_27G140900.m1	SA_29G073800.m1	0.05292	0.189296	0.279562
ARF	SA_27G184500.m1	SA_29G071600.m1	0.116375	0.274724	0.423608
ARF	SA_27G260700.m1	SA_29G013000.m1	0.0536967	0.218526	0.245722
ARF	SA_27G265300.m1	SA_29G009000.m1	0.0402865	0.208062	0.193627
ARF	SA_27G140900.m1	SA_30G080200.m1	0.0539974	0.201696	0.267717
ARF	SA_27G184500.m1	SA_30G077500.m1	0.104194	0.279903	0.372251
ARF	SA_27G265300.m1	SA_30G010400.m1	0.038882	0.208583	0.186411
ARF	SA_28G069100.m1	SA_29G073800.m1	0.0635367	0.223901	0.283772
ARF	SA_28G106700.m1	SA_29G071600.m1	0.121512	0.29574	0.410874
ARF	SA_28G174800.m1	SA_29G013000.m1	0.0541925	0.233435	0.232153
ARF	SA_28G178900.m2	SA_29G009000.m1	0.0362282	0.22555	0.160622
ARF	SA_28G069100.m1	SA_30G080200.m1	0.0639149	0.225119	0.283916
ARF	SA_28G106700.m1	SA_30G077500.m1	0.117521	0.302543	0.388445
ARF	SA_28G178900.m2	SA_30G010400.m1	0.0358294	0.214641	0.166927
ARF	SA_29G071600.m1	SA_30G077500.m1	0.0302868	0.0596204	0.507993
ARF	SA_29G073800.m1	SA_30G080200.m1	0.037413	0.0738254	0.506777
ARF	SA_29G009000.m1	SA_30G010400.m1	0.0151452	0.0515066	0.294044
ARF	SA_30G002900.m1	SA_U001100.m1	0.0509584	0.0622579	0.818504
average			0.123999	0.524228	0.282538
ARR-B	SA_01G107300.m1	SA_02G109000.m1	0.0159419	0.0694915	0.229408
ARR-B	SA_01G107300.m1	SA_07G319700.m1	0.0554342	0.192945	0.287306
ARR-B	SA_01G107300.m1	SA_08G214800.m1	0.0406295	0.161076	0.252238
ARR-B	SA_02G109000.m1	SA_07G319700.m1	0.0443735	0.18572	0.238927
ARR-B	SA_02G109000.m1	SA_08G214800.m1	0.0346284	0.148088	0.233837
ARR-B	SA_03G338100.m1	SA_04G303300.m1	0.0382872	0.0515778	0.74232
ARR-B	SA_03G338100.m1	SA_05G031400.m1	0.0588818	0.163183	0.360833
ARR-B	SA_03G338100.m1	SA_06G034400.m1	0.0623572	0.181634	0.343312
ARR-B	SA_04G303300.m1	SA_05G031400.m1	0.0566428	0.181329	0.312375
ARR-B	SA_04G303300.m1	SA_06G034400.m1	0.0575587	0.174731	0.329413
ARR-B	SA_05G031400.m1	SA_06G034400.m1	0.0209021	0.0403685	0.517782
ARR-B	SA_06G262100.m1	SA_09G027900.m1	0.47412	1.8064	0.262467
ARR-B	SA_06G262100.m1	SA_10G026100.m1	0.471887	1.62018	0.291256
ARR-B	SA_06G262100.m1	SA_11G293300.m1	0.519538	1.66172	0.312651
ARR-B	SA_06G262100.m1	SA_12G402300.m1	0.518214	1.70047	0.304747
ARR-B	SA_06G262100.m1	SA_13G245500.m1	0.202853	0.286888	0.707082
ARR-B	SA_06G262100.m1	SA_14G245500.m1	0.212714	0.287934	0.73876
ARR-B	SA_07G319700.m1	SA_08G214800.m1	0.0242013	0.0543513	0.445275
ARR-B	SA_09G027900.m1	SA_10G026100.m1	0.0297051	0.056642	0.524436
ARR-B	SA_09G316700.m1	SA_10G181100.m1	0.0226558	0.0477298	0.474668
ARR-B	SA_09G334000.m1	SA_10G205500.m1	0.0319677	0.0928364	0.344345
ARR-B	SA_09G334000.m1	SA_11G154900.m1	0.150941	0.378753	0.39852
ARR-B	SA_09G027900.m1	SA_11G293300.m1	0.0500603	0.238071	0.210274
ARR-B	SA_09G316700.m1	SA_11G168500.m1	0.317367	0.672585	0.471862
ARR-B	SA_09G334000.m1	SA_12G176200.m1	0.105929	0.528632	0.200384
ARR-B	SA_09G027900.m1	SA_12G099100.m1	0.502759	1.918	0.262127
ARR-B	SA_09G027900.m1	SA_12G402300.m1	0.0519953	0.226347	0.229715
ARR-B	SA_09G027900.m1	SA_13G245500.m1	0.494023	1.34415	0.367535
ARR-B	SA_09G027900.m1	SA_14G245500.m1	0.477211	1.4239	0.335145
ARR-B	SA_10G205500.m1	SA_11G154900.m1	0.153598	0.385603	0.398332
ARR-B	SA_10G026100.m1	SA_11G293300.m1	0.0466758	0.213669	0.218449
ARR-B	SA_10G205500.m1	SA_12G176200.m1	0.112176	0.412315	0.272065
ARR-B	SA_10G026100.m1	SA_12G402300.m1	0.0475716	0.20773	0.229007
ARR-B	SA_10G026100.m1	SA_13G245500.m1	0.532047	1.42288	0.373924
ARR-B	SA_10G026100.m1	SA_14G245500.m1	0.477013	1.4825	0.321763
ARR-B	SA_11G293300.m1	SA_12G402300.m1	0.0111326	0.0588161	0.189279
ARR-B	SA_11G154900.m1	SA_12G176200.m1	0.0273899	0.112535	0.24339
ARR-B	SA_11G017200.m1	SA_12G099100.m1	0.0368172	0.0868859	0.423742
ARR-B	SA_11G293300.m1	SA_13G245500.m1	0.481663	1.33805	0.359973
ARR-B	SA_11G293300.m1	SA_14G245500.m1	0.469994	1.49991	0.313349
ARR-B	SA_11G017200.m1	SA_14G037200.m1	0.260242	1.16098	0.224158
ARR-B	SA_11G017200.m1	SA_17G026600.m1	0.264442	1.14232	0.231495
ARR-B	SA_11G017200.m1	SA_18G025900.m2	0.263359	1.18692	0.221885
ARR-B	SA_12G402300.m1	SA_13G245500.m1	0.485368	1.38467	0.350528
ARR-B	SA_12G402300.m1	SA_14G245500.m1	0.472421	1.40952	0.335165
ARR-B	SA_12G099100.m1	SA_14G037200.m1	0.262474	1.1966	0.21935
ARR-B	SA_12G099100.m1	SA_17G026600.m1	0.258714	1.2098	0.213848
ARR-B	SA_12G099100.m1	SA_18G025900.m2	0.262669	1.20979	0.217119
ARR-B	SA_13G245500.m1	SA_14G245500.m1	0.0450222	0.0740081	0.608341
ARR-B	SA_14G037200.m1	SA_17G026600.m1	0.0512679	0.167427	0.306211
ARR-B	SA_14G037200.m1	SA_18G025900.m2	0.0505034	0.158903	0.317825
ARR-B	SA_17G026600.m1	SA_18G025900.m2	0.0145974	0.0372888	0.391469
average			0.196749	0.643363	0.34057
B3	SA_01G212000.m2	SA_02G212600.m1	0.0337723	0.0882966	0.382487
B3	SA_01G225100.m1	SA_02G225100.m1	0.087362	0.129569	0.674251
B3	SA_01G295800.m1	SA_02G295500.m1	0.0491264	0.0618367	0.794454
B3	SA_01G296100.m1	SA_02G295900.m1	0.0465	0.11736	0.396218
B3	SA_01G005400.m1	SA_02G007700.m1	0.0296839	0.0430418	0.689652
B3	SA_01G132000.m1	SA_02G133300.m2	0.0202032	0.0764181	0.264378
B3	SA_01G225100.m1	SA_04G264000.m1	0.405782	1.15105	0.352533
B3	SA_01G225100.m1	SA_05G102500.m1	0.418678	1.08316	0.386533
B3	SA_01G225100.m1	SA_06G103600.m1	0.425069	1.05563	0.402669
B3	SA_01G005400.m1	SA_07G273500.m1	0.0914283	0.248273	0.368257
B3	SA_01G295800.m1	SA_07G086200.m1	0.409002	0.882002	0.463721
B3	SA_01G295800.m1	SA_08G088800.m1	0.420108	0.821162	0.511602
B3	SA_01G005400.m1	SA_08G263400.m1	0.0985401	0.248476	0.396578
B3	SA_01G005400.m1	SA_09G085500.m1	0.314342	0.690933	0.454952
B3	SA_01G005400.m1	SA_11G232900.m1	0.303754	0.694686	0.437254
B3	SA_01G005400.m1	SA_12G327800.m1	0.29877	0.676959	0.441341
B3	SA_01G212000.m2	SA_19G060900.m1	0.103878	0.250004	0.415503
B3	SA_01G225100.m1	SA_19G042100.m2	0.156552	0.271479	0.576665
B3	SA_01G212000.m2	SA_20G053500.m1	0.0709872	0.204016	0.34795
B3	SA_01G225100.m1	SA_20G037900.m1	0.139067	0.282289	0.49264
B3	SA_01G295800.m1	SA_21G109400.m1	0.786823	1.4502	0.54256
B3	SA_01G295800.m1	SA_22G112600.m1	0.779872	1.7344	0.449649
B3	SA_02G007700.m1	SA_07G273500.m1	0.0734295	0.24905	0.294838
B3	SA_02G295500.m1	SA_07G086200.m1	0.489895	1.05242	0.465492
B3	SA_02G295500.m1	SA_08G088800.m1	0.48615	0.954105	0.509536
B3	SA_02G007700.m1	SA_08G263400.m1	0.0753893	0.24246	0.310936
B3	SA_02G007700.m1	SA_11G232900.m1	0.270093	0.62493	0.432198
B3	SA_02G007700.m1	SA_12G327800.m1	0.253682	0.549255	0.461865
B3	SA_02G212600.m1	SA_19G060900.m1	0.0515076	0.16314	0.315726
B3	SA_02G212600.m1	SA_20G053500.m1	0.0519548	0.163594	0.317583
B3	SA_02G295500.m1	SA_21G109400.m1	0.840919	NaN	NaN
B3	SA_02G295500.m1	SA_22G112600.m1	0.739221	1.6098	0.459202
B3	SA_03G247500.m1	SA_04G246400.m1	0.0150024	0.109713	0.136742
B3	SA_03G252500.m1	SA_04G250900.m1	0.0134519	0.0215907	0.623042
B3	SA_03G341100.m1	SA_04G300000.m1	0.0341401	0.0753858	0.452872
B3	SA_03G341100.m1	SA_05G028400.m1	0.109558	0.296285	0.369773
B3	SA_03G252500.m1	SA_06G118300.m1	0.915007	NaN	NaN
B3	SA_03G341100.m1	SA_06G031200.m1	0.109594	0.271165	0.40416
B3	SA_04G300000.m1	SA_05G028400.m1	0.10106	0.280426	0.360379
B3	SA_04G300000.m1	SA_06G031200.m1	0.100027	0.264951	0.377532
B3	SA_05G028400.m1	SA_06G031200.m1	0.0396747	0.0711629	0.55752
B3	SA_05G031200.m1	SA_06G034300.m1	0.0715742	0.11232	0.637236
B3	SA_05G247000.m1	SA_06G330500.m1	0.350495	0.743314	0.471531
B3	SA_07G086200.m1	SA_08G088800.m1	0.0338545	0.0550569	0.614899
B3	SA_07G273500.m1	SA_08G263400.m1	0.0254331	0.0761078	0.334172
B3	SA_07G106400.m2	SA_08G111000.m1	0.157798	0.693414	0.227567
B3	SA_07G106400.m2	SA_09G142300.m1	0.0577396	0.141782	0.407242
B3	SA_07G273500.m1	SA_09G085500.m1	0.308218	0.770793	0.399872
B3	SA_07G273500.m1	SA_10G093000.m1	0.30746	0.775682	0.396374
B3	SA_07G273500.m1	SA_11G232900.m1	0.292792	0.808205	0.362274
B3	SA_07G273500.m1	SA_12G327800.m1	0.262567	0.722506	0.363411
B3	SA_07G106400.m2	SA_15G161400.m1	0.179551	0.761099	0.23591
B3	SA_07G106400.m2	SA_16G100600.m1	0.147586	0.8576	0.172091
B3	SA_07G106400.m2	SA_21G066400.m1	0.0845049	0.191169	0.442042
B3	SA_07G086200.m1	SA_21G109400.m1	0.803118	1.96397	0.408926
B3	SA_07G106400.m2	SA_22G070000.m1	0.0918743	0.223274	0.411486
B3	SA_07G273500.m1	SA_27G218200.m1	0.278632	0.612888	0.454621
B3	SA_07G106400.m2	SA_31G143700.m1	0.172165	0.814286	0.211431
B3	SA_08G263400.m1	SA_09G085500.m1	0.317499	0.7692	0.412766
B3	SA_08G111000.m1	SA_09G142300.m1	0.173817	0.818246	0.212427
B3	SA_08G263400.m1	SA_10G093000.m1	0.323583	0.709956	0.45578
B3	SA_08G263400.m1	SA_11G232900.m1	0.306812	0.764108	0.401529
B3	SA_08G263400.m1	SA_12G327800.m1	0.290117	0.739212	0.392468
B3	SA_08G111000.m1	SA_15G161400.m1	0.0636987	0.226365	0.281398
B3	SA_08G111000.m1	SA_16G100600.m1	0.0543494	0.211274	0.257247
B3	SA_08G111000.m1	SA_21G066400.m1	0.134248	0.666894	0.201303
B3	SA_08G088800.m1	SA_21G109400.m1	0.786711	1.7551	0.448242
B3	SA_08G111000.m1	SA_22G070000.m1	0.163492	0.722858	0.226175
B3	SA_08G263400.m1	SA_27G218200.m1	0.275761	0.734364	0.37551
B3	SA_08G111000.m1	SA_31G143700.m1	0.0345797	0.0606068	0.570558
B3	SA_08G125500.m1	SA_31G128800.m1	0.0305136	0.0797446	0.382641
B3	SA_09G380600.m1	SA_10G257300.m1	0.0343876	0.0829204	0.414706
B3	SA_09G411600.m1	SA_10G289700.m1	0.0441071	0.0839995	0.525088
B3	SA_09G085500.m1	SA_10G093000.m1	0.0202715	0.049198	0.41204
B3	SA_09G411600.m1	SA_11G071500.m1	0.0868717	0.264563	0.32836
B3	SA_09G085500.m1	SA_11G232900.m1	0.067153	0.237366	0.282909
B3	SA_09G411600.m1	SA_12G041100.m1	0.0657653	0.213497	0.308039
B3	SA_09G085500.m1	SA_12G327800.m1	0.0615564	0.200481	0.307043
B3	SA_09G142300.m1	SA_15G161400.m1	0.233941	0.836825	0.279557
B3	SA_09G142300.m1	SA_16G100600.m1	0.207016	0.927402	0.223221
B3	SA_09G142300.m1	SA_21G066400.m1	0.158931	0.338363	0.469707
B3	SA_09G142300.m1	SA_22G070000.m1	0.121231	0.301117	0.402605
B3	SA_09G411600.m1	SA_27G218200.m1	0.220741	0.635676	0.347255
B3	SA_09G411600.m1	SA_28G136200.m1	0.245856	0.579944	0.423931
B3	SA_09G411600.m1	SA_29G048900.m1	0.225903	0.694195	0.325417
B3	SA_09G411600.m1	SA_30G049700.m1	0.238533	0.758951	0.314293
B3	SA_09G142300.m1	SA_31G143700.m1	0.172476	0.809658	0.213023
B3	SA_10G289700.m1	SA_11G071500.m1	0.0715893	0.272902	0.262326
B3	SA_10G093000.m1	SA_11G232900.m1	0.0561748	0.250301	0.224429
B3	SA_10G289700.m1	SA_12G041100.m1	0.0667718	0.24059	0.277533
B3	SA_10G093000.m1	SA_12G327800.m1	0.0500112	0.215054	0.232552
B3	SA_10G289700.m1	SA_27G218200.m1	0.24077	0.588724	0.408969
B3	SA_10G289700.m1	SA_28G136200.m1	0.261521	0.53595	0.487958
B3	SA_10G289700.m1	SA_29G048900.m1	0.232301	0.686786	0.338244
B3	SA_10G289700.m1	SA_30G049700.m1	0.237745	0.74104	0.320826
B3	SA_11G232900.m1	SA_12G327800.m1	0.04138	0.100762	0.41067
B3	SA_11G071500.m1	SA_12G041100.m1	0.0266979	0.108854	0.245264
B3	SA_11G071500.m1	SA_27G218200.m1	0.179791	0.603816	0.297757
B3	SA_11G232900.m1	SA_27G218200.m1	0.370864	1.02331	0.362417
B3	SA_11G071500.m1	SA_28G136200.m1	0.223207	0.582754	0.383021
B3	SA_11G071500.m1	SA_29G048900.m1	0.201183	0.583883	0.344559
B3	SA_11G232900.m1	SA_29G048900.m1	0.355142	0.841832	0.421868
B3	SA_11G071500.m1	SA_30G049700.m1	0.185736	0.686044	0.270734
B3	SA_12G041100.m1	SA_27G218200.m1	0.199847	0.575192	0.347445
B3	SA_12G327800.m1	SA_27G218200.m1	0.346074	0.904393	0.382658
B3	SA_12G041100.m1	SA_28G136200.m1	0.226064	0.531248	0.425534
B3	SA_12G327800.m1	SA_29G048900.m1	0.325422	0.742263	0.438419
B3	SA_12G041100.m1	SA_29G048900.m1	0.191952	0.602706	0.318484
B3	SA_12G041100.m1	SA_30G049700.m1	0.201368	0.665242	0.302699
B3	SA_13G066000.m1	SA_14G003500.m1	0.0427123	0.0926709	0.460903
B3	SA_15G280400.m1	SA_16G186800.m1	0.0117573	0.00872737	1.34717
B3	SA_15G161400.m1	SA_16G100600.m1	0.029458	0.0650654	0.452745
B3	SA_15G161400.m1	SA_21G066400.m1	0.194792	0.913369	0.213268
B3	SA_15G161400.m1	SA_22G070000.m1	0.178245	0.900478	0.197944
B3	SA_15G280400.m1	SA_24G204600.m1	0.0568084	0.152743	0.371921
B3	SA_15G161400.m1	SA_31G143700.m1	0.0617633	0.22915	0.269532
B3	SA_16G100600.m1	SA_21G066400.m1	0.169164	0.871033	0.194211
B3	SA_16G100600.m1	SA_22G070000.m1	0.158668	0.875133	0.181307
B3	SA_16G186800.m1	SA_24G204600.m1	0.056853	0.168444	0.337519
B3	SA_16G100600.m1	SA_31G143700.m1	0.0508152	0.228866	0.222031
B3	SA_17G169900.m1	SA_18G173800.m1	0.0336635	0.11803	0.285211
B3	SA_17G004100.m1	SA_18G004100.m1	0	0	NaN
B3	SA_19G060900.m1	SA_20G053500.m1	0.073655	0.15728	0.468304
B3	SA_21G066400.m1	SA_22G070000.m1	0.0452428	0.082377	0.549217
B3	SA_21G109400.m1	SA_22G112600.m1	0.0544155	0.0973672	0.558869
B3	SA_21G156800.m1	SA_22G157000.m1	0.0169154	0.0902375	0.187454
B3	SA_21G200300.m1	SA_22G196600.m1	0.0282719	0.0765133	0.369503
B3	SA_21G156800.m1	SA_25G169400.m1	0.0471918	0.215224	0.219268
B3	SA_21G200300.m1	SA_25G203100.m1	0.0345016	0.250714	0.137614
B3	SA_21G156800.m1	SA_26G155900.m1	0.0468313	0.214663	0.218162
B3	SA_21G200300.m1	SA_26G214900.m1	0.0390533	0.23879	0.163547
B3	SA_21G066400.m1	SA_31G143700.m1	0.131928	0.777962	0.169582
B3	SA_22G157000.m1	SA_25G169400.m1	0.0407552	0.221873	0.183687
B3	SA_22G196600.m1	SA_25G203100.m1	0.033929	0.247914	0.136858
B3	SA_22G157000.m1	SA_26G155900.m1	0.040716	0.221637	0.183706
B3	SA_22G196600.m1	SA_26G214900.m1	0.0393026	0.219784	0.178823
B3	SA_22G070000.m1	SA_31G143700.m1	0.213359	0.863014	0.247225
B3	SA_23G095300.m1	SA_24G159600.m1	0.0952831	0.152034	0.626724
B3	SA_23G133000.m1	SA_24G204600.m1	0.0168346	0.0626062	0.268897
B3	SA_25G169400.m1	SA_26G155900.m1	0.0175027	0.0366461	0.477615
B3	SA_25G203100.m1	SA_26G214900.m1	0.0148819	0.0800877	0.18582
B3	SA_27G111900.m1	SA_28G047200.m1	0.0405225	0.060233	0.672762
B3	SA_27G218200.m1	SA_28G136200.m1	0.0850034	0.20985	0.405066
B3	SA_27G268100.m1	SA_28G181600.m1	0.0198687	0.0635123	0.312832
B3	SA_27G034200.m1	SA_28G013800.m1	0.430464	0.705761	0.609929
B3	SA_27G022300.m1	SA_28G013800.m1	0.0825763	0.188297	0.438542
B3	SA_27G218200.m1	SA_29G048900.m1	0.0618847	0.264884	0.233629
B3	SA_27G268100.m1	SA_29G006600.m1	0.13912	0.225607	0.616649
B3	SA_27G218200.m1	SA_30G049700.m1	0.0703409	0.305594	0.230178
B3	SA_27G098500.m1	SA_30G163100.m1	0.390157	0.915688	0.426081
B3	SA_27G268100.m1	SA_30G008700.m1	0.195676	0.371156	0.527206
B3	SA_28G136200.m1	SA_29G048900.m1	0.0670282	0.20409	0.328425
B3	SA_28G181600.m1	SA_29G006600.m1	0.134588	0.197747	0.680606
B3	SA_28G136200.m1	SA_30G049700.m1	0.07152	0.240109	0.297865
B3	SA_28G181600.m1	SA_30G008700.m1	0.1936	0.334434	0.578888
B3	SA_28G038400.m1	SA_30G162900.m1	0.487228	2.34136	0.208096
B3	SA_29G048900.m1	SA_30G049700.m1	0.0321932	0.107098	0.300596
B3	SA_29G126200.m1	SA_30G150600.m1	0.0213158	0.0546109	0.390322
B3	SA_29G006600.m1	SA_30G008700.m1	0.11564	0.194759	0.593758
average			0.176415	0.464045	0.379859
BBR-BPC	SA_13G057100.m1	SA_14G012900.m1	0.0132483	0.0817462	0.162066
BBR-BPC	SA_13G057100.m1	SA_17G009100.m1	0.0349408	0.214908	0.162585
BBR-BPC	SA_13G057100.m1	SA_18G008700.m1	0.0349408	0.214908	0.162585
BBR-BPC	SA_14G012900.m1	SA_17G009100.m1	0.0377142	0.196574	0.191857
BBR-BPC	SA_14G012900.m1	SA_18G008700.m1	0.0377142	0.196574	0.191857
BBR-BPC	SA_15G012000.m1	SA_16G009100.m1	0.0344413	0.156665	0.219841
BBR-BPC	SA_15G012000.m1	SA_23G021000.m1	0.0507865	0.287603	0.176586
BBR-BPC	SA_16G009100.m1	SA_23G021000.m1	0.050855	0.30271	0.167999
BBR-BPC	SA_17G009100.m1	SA_18G008700.m1	0	0	NaN
average			0.0327379	0.183521	0.179422
BES1	SA_03G055000.m1	SA_04G070000.m1	0.0463679	0.0824285	0.562522
BES1	SA_04G052600.m1	SA_05G285600.m1	0.0641738	0.534983	0.119955
BES1	SA_04G052600.m1	SA_06G292300.m1	0.072751	0.535738	0.135796
BES1	SA_04G052600.m1	SA_14G217400.m1	0.272109	1.81747	0.149719
BES1	SA_05G285600.m1	SA_05G294100.m1	0.246369	1.85227	0.133009
BES1	SA_05G285600.m1	SA_06G283900.m2	0.245196	1.61572	0.151757
BES1	SA_05G294100.m1	SA_06G292300.m1	0.258871	1.69428	0.152791
BES1	SA_05G285600.m1	SA_06G292300.m1	0.0129467	0.0610299	0.212137
BES1	SA_05G294100.m1	SA_06G283900.m2	0.0236318	0.0680694	0.347172
BES1	SA_05G294100.m1	SA_09G045100.m2	0.431385	1.53689	0.280688
BES1	SA_05G294100.m1	SA_10G043500.m1	0.443732	1.49272	0.297265
BES1	SA_05G294100.m1	SA_11G273200.m1	0.373198	1.5745	0.237026
BES1	SA_05G294100.m1	SA_12G380300.m1	0.398597	1.63977	0.243081
BES1	SA_05G294100.m1	SA_13G215500.m1	0.0323198	0.191338	0.168915
BES1	SA_05G285600.m1	SA_13G215500.m1	0.225802	1.70844	0.132168
BES1	SA_05G294100.m1	SA_14G217400.m1	0.0336764	0.17666	0.190629
BES1	SA_05G285600.m1	SA_14G217400.m1	0.220719	1.59707	0.138203
BES1	SA_06G283900.m2	SA_06G292300.m1	0.255586	1.50398	0.16994
BES1	SA_06G283900.m2	SA_09G045100.m2	0.4601	1.4916	0.308459
BES1	SA_06G283900.m2	SA_10G043500.m1	0.379462	1.51104	0.251126
BES1	SA_06G283900.m2	SA_11G273200.m1	0.381395	1.52544	0.250023
BES1	SA_06G283900.m2	SA_12G380300.m1	0.407787	1.56963	0.259799
BES1	SA_06G292300.m1	SA_13G215500.m1	0.234651	1.54227	0.152146
BES1	SA_06G283900.m2	SA_13G215500.m1	0.0379536	0.159982	0.237237
BES1	SA_06G292300.m1	SA_14G217400.m1	0.234786	1.43942	0.163111
BES1	SA_06G283900.m2	SA_14G217400.m1	0.039522	0.147219	0.268457
BES1	SA_09G011600.m1	SA_10G008500.m1	0.0871912	0.155082	0.562227
BES1	SA_09G045100.m2	SA_10G043500.m1	0.0371107	0.0552336	0.671886
BES1	SA_09G045100.m2	SA_11G273200.m1	0.218203	0.222553	0.980456
BES1	SA_09G045100.m2	SA_12G380300.m1	0.215515	0.247769	0.869821
BES1	SA_09G045100.m2	SA_13G215500.m1	0.374521	1.69742	0.220642
BES1	SA_09G045100.m2	SA_14G217400.m1	0.365229	1.50602	0.242512
BES1	SA_10G043500.m1	SA_11G273200.m1	0.210759	0.245389	0.858879
BES1	SA_10G043500.m1	SA_12G380300.m1	0.216903	0.237834	0.911992
BES1	SA_10G043500.m1	SA_13G215500.m1	0.36911	1.50524	0.245217
BES1	SA_10G043500.m1	SA_14G217400.m1	0.367868	1.56795	0.234617
BES1	SA_11G273200.m1	SA_12G380300.m1	0.0301703	0.0695686	0.433677
BES1	SA_11G273200.m1	SA_13G215500.m1	0.377174	1.82658	0.206492
BES1	SA_11G273200.m1	SA_14G217400.m1	0.340821	1.87865	0.181418
BES1	SA_12G380300.m1	SA_13G215500.m1	0.411214	2.06961	0.198691
BES1	SA_12G380300.m1	SA_14G217400.m1	0.381888	1.90628	0.200331
BES1	SA_13G215500.m1	SA_14G217400.m1	0.00897447	0.0500828	0.179193
BES1	SA_21G163800.m1	SA_22G164000.m1	0.107514	0.199582	0.538693
BES1	SA_21G163800.m1	SA_25G181500.m1	0.149088	0.305399	0.488177
BES1	SA_21G163800.m1	SA_26G167600.m1	0.14829	0.267823	0.553685
BES1	SA_22G164000.m1	SA_25G181500.m1	0.0615402	0.178506	0.344753
BES1	SA_22G164000.m1	SA_26G167600.m1	0.0482917	0.18092	0.266923
BES1	SA_25G181500.m1	SA_26G167600.m1	0.00867062	0.0952286	0.0910506
average			0.216024	0.948723	0.316551
bHLH	SA_01G103400.m1	SA_01G332200.m1	0.610159	2.24638	0.271619
bHLH	SA_01G104700.m1	SA_01G334300.m1	0.536664	NaN	NaN
bHLH	SA_01G202500.m1	SA_02G202100.m1	0.00561275	0.0799117	0.0702368
bHLH	SA_01G230300.m1	SA_02G230300.m1	0.0161669	0.0588537	0.274696
bHLH	SA_01G268400.m1	SA_02G267600.m1	0.0758268	0.0799996	0.947839
bHLH	SA_01G283700.m1	SA_02G282400.m1	0.135381	0.19102	0.708728
bHLH	SA_01G300000.m1	SA_02G300100.m1	0.0508505	0.0946725	0.53712
bHLH	SA_01G312000.m1	SA_02G312200.m1	0.0283617	0.0706404	0.401495
bHLH	SA_01G332200.m1	SA_02G332900.m1	0.0207027	0.0732022	0.282815
bHLH	SA_01G011400.m1	SA_02G015300.m1	0.0607268	0.0693489	0.87567
bHLH	SA_01G028200.m1	SA_02G032500.m1	0.00519258	0.0856851	0.0606007
bHLH	SA_01G076400.m1	SA_02G080900.m1	0.0492412	0.100769	0.488654
bHLH	SA_01G087000.m1	SA_02G091000.m1	0.0312371	0.0705988	0.442459
bHLH	SA_01G103400.m1	SA_02G105700.m1	0.0830352	0.175966	0.471883
bHLH	SA_01G104700.m1	SA_02G106800.m2	0.0268079	0.0398663	0.672444
bHLH	SA_01G129900.m1	SA_02G131200.m1	0.0527722	0.101137	0.52179
bHLH	SA_01G334300.m1	SA_02G106800.m2	0.492254	NaN	NaN
bHLH	SA_01G352400.m1	SA_02G385900.m1	0.0931514	0.095573	0.974663
bHLH	SA_01G368400.m1	SA_02G369300.m1	0.0247924	0.0906002	0.273647
bHLH	SA_01G372200.m1	SA_02G366000.m1	0.0208808	0.0501754	0.416156
bHLH	SA_01G377300.m1	SA_02G360400.m1	0.0104304	0.0637378	0.163646
bHLH	SA_01G283700.m1	SA_03G072700.m1	0.592368	2.14183	0.276571
bHLH	SA_01G283700.m1	SA_05G219800.m1	0.545655	1.70429	0.320166
bHLH	SA_01G268400.m1	SA_05G221200.m1	0.375962	1.82797	0.205672
bHLH	SA_01G268400.m1	SA_06G227900.m1	0.438884	2.34483	0.187171
bHLH	SA_01G283700.m1	SA_06G229700.m1	0.580715	1.74882	0.332061
bHLH	SA_01G076400.m1	SA_07G254100.m1	0.2815	0.614333	0.458221
bHLH	SA_01G087000.m1	SA_07G263300.m1	0.0619183	0.204952	0.302111
bHLH	SA_01G011400.m1	SA_07G282700.m1	0.0691509	0.316552	0.21845
bHLH	SA_01G027900.m1	SA_07G298400.m1	0.0389856	0.190399	0.204757
bHLH	SA_01G028200.m1	SA_07G298800.m1	0.0182856	0.194633	0.0939491
bHLH	SA_01G300000.m1	SA_07G083200.m1	0.123227	0.295485	0.417034
bHLH	SA_01G332200.m1	SA_07G056400.m1	0.0531323	0.282793	0.187884
bHLH	SA_01G339800.m1	SA_07G048800.m1	0.0978427	0.211089	0.463514
bHLH	SA_01G352400.m1	SA_07G038700.m1	0.103505	0.243552	0.424983
bHLH	SA_01G368400.m1	SA_07G026600.m1	0.102395	0.36188	0.282952
bHLH	SA_01G377300.m1	SA_07G020300.m1	0.052797	0.148238	0.356164
bHLH	SA_01G129900.m1	SA_07G305500.m1	0.104945	0.235132	0.446326
bHLH	SA_01G103400.m1	SA_07G322000.m1	0.293761	0.832489	0.35287
bHLH	SA_01G300000.m1	SA_07G140200.m1	0.341531	0.50116	0.681481
bHLH	SA_01G312000.m1	SA_07G132100.m1	0.320404	0.846932	0.378311
bHLH	SA_01G129900.m1	SA_08G231400.m1	0.0756496	0.210667	0.359095
bHLH	SA_01G103400.m1	SA_08G308200.m1	0.334416	0.998543	0.334904
bHLH	SA_01G104700.m1	SA_08G309000.m1	0.0969743	0.304929	0.318022
bHLH	SA_01G300000.m1	SA_08G085200.m2	0.147115	0.299489	0.491222
bHLH	SA_01G332200.m1	SA_08G056500.m1	0.066588	0.302246	0.220311
bHLH	SA_01G339800.m1	SA_08G049800.m1	0.101835	0.21537	0.472837
bHLH	SA_01G352400.m1	SA_08G039000.m1	0.101579	0.288075	0.352614
bHLH	SA_01G368400.m1	SA_08G027400.m1	0.169389	0.390432	0.43385
bHLH	SA_01G377300.m1	SA_08G020900.m1	0.0494784	0.165883	0.298273
bHLH	SA_01G087000.m1	SA_08G272800.m1	0.125937	0.279395	0.450749
bHLH	SA_01G011400.m1	SA_08G253700.m1	0.0670135	0.325827	0.205672
bHLH	SA_01G027900.m1	SA_08G238100.m1	0.0389698	0.171194	0.227635
bHLH	SA_01G028200.m1	SA_08G237800.m1	0.0156596	0.163045	0.0960443
bHLH	SA_01G300000.m1	SA_09G236700.m1	0.309282	0.517646	0.597478
bHLH	SA_01G312000.m1	SA_09G223000.m1	0.33852	0.910184	0.371925
bHLH	SA_01G027900.m1	SA_09G302700.m1	0.186508	1.17847	0.158263
bHLH	SA_01G027900.m1	SA_10G158000.m1	0.239448	1.16939	0.204764
bHLH	SA_01G027900.m1	SA_11G184500.m1	0.17031	1.22497	0.139032
bHLH	SA_01G129900.m1	SA_11G189900.m1	0.323382	1.1362	0.284617
bHLH	SA_01G268400.m1	SA_19G240100.m1	0.229635	0.536796	0.427789
bHLH	SA_01G202500.m1	SA_19G076900.m1	0.0309721	0.210837	0.146901
bHLH	SA_01G283700.m1	SA_19G204200.m1	0.243579	0.453177	0.537492
bHLH	SA_01G202500.m1	SA_20G066300.m1	0.0290359	0.209879	0.138346
bHLH	SA_01G268400.m1	SA_20G152700.m2	0.233375	0.42768	0.545678
bHLH	SA_01G283700.m1	SA_20G129900.m1	0.220497	0.449843	0.490164
bHLH	SA_01G360900.m1	SA_21G010200.m1	0.312603	3.09568	0.100981
bHLH	SA_01G368400.m1	SA_21G022300.m1	0.135746	0.708532	0.191588
bHLH	SA_01G312000.m1	SA_21G126900.m1	0.335228	0.939396	0.356855
bHLH	SA_01G360900.m1	SA_22G010700.m1	0.312444	4.07595	0.0766556
bHLH	SA_01G368400.m1	SA_22G019900.m1	0.130604	0.721981	0.180897
bHLH	SA_01G300000.m1	SA_22G119100.m1	0.336473	1.13193	0.297255
bHLH	SA_01G360900.m1	SA_25G019900.m1	0.348497	2.00271	0.174012
bHLH	SA_01G368400.m1	SA_25G004000.m1	0.11757	0.65749	0.178816
bHLH	SA_01G360900.m1	SA_26G010000.m1	0.306323	1.74218	0.175828
bHLH	SA_01G368400.m1	SA_26G025300.m1	0.119887	0.679036	0.176555
bHLH	SA_02G105700.m1	SA_02G332900.m1	0.633449	1.66744	0.379893
bHLH	SA_02G282400.m1	SA_03G072700.m1	0.477374	1.89892	0.251392
bHLH	SA_02G219900.m1	SA_03G285000.m1	0.401626	0.988579	0.406265
bHLH	SA_02G219900.m1	SA_04G346900.m1	0.384631	0.952865	0.403658
bHLH	SA_02G219900.m1	SA_05G086000.m1	0.43878	1.05977	0.414035
bHLH	SA_02G282400.m1	SA_05G219800.m1	0.496671	1.38501	0.358605
bHLH	SA_02G267600.m1	SA_05G221200.m1	0.338609	1.46066	0.231818
bHLH	SA_02G219900.m1	SA_06G086200.m2	0.423232	1.09837	0.385328
bHLH	SA_02G267600.m1	SA_06G227900.m1	0.337773	1.78386	0.189349
bHLH	SA_02G282400.m1	SA_06G229700.m1	0.535264	1.45256	0.368497
bHLH	SA_02G080900.m1	SA_07G254100.m1	0.314869	0.689378	0.456744
bHLH	SA_02G091000.m1	SA_07G263300.m1	0.0549518	0.211169	0.260226
bHLH	SA_02G360400.m1	SA_07G020300.m1	0.0579561	0.141596	0.409307
bHLH	SA_02G369300.m1	SA_07G026600.m1	0.120828	0.385904	0.313104
bHLH	SA_02G385900.m1	SA_07G038700.m1	0.122503	0.204492	0.599059
bHLH	SA_02G008200.m1	SA_07G274000.m2	0.15305	0.323102	0.47369
bHLH	SA_02G012200.m1	SA_07G280100.m1	0.32525	0.347006	0.937302
bHLH	SA_02G015300.m1	SA_07G282700.m1	0.075272	0.271343	0.277406
bHLH	SA_02G032500.m1	SA_07G298800.m1	0.0130212	0.173497	0.0750513
bHLH	SA_02G300100.m1	SA_07G083200.m1	0.131716	0.342642	0.384413
bHLH	SA_02G332900.m1	SA_07G056400.m1	0.0539865	0.293846	0.183724
bHLH	SA_02G131200.m1	SA_07G305500.m1	0.0886979	0.233021	0.380644
bHLH	SA_02G105700.m1	SA_07G322000.m1	0.335847	0.848279	0.395916
bHLH	SA_02G300100.m1	SA_07G140200.m1	0.310726	0.55332	0.561567
bHLH	SA_02G312200.m1	SA_07G132100.m1	0.385861	0.829042	0.46543
bHLH	SA_02G360400.m1	SA_08G020900.m1	0.0547574	0.184023	0.297558
bHLH	SA_02G369300.m1	SA_08G027400.m1	0.183966	0.449173	0.409567
bHLH	SA_02G385900.m1	SA_08G039000.m1	0.158888	0.274009	0.579865
bHLH	SA_02G120400.m1	SA_08G224300.m1	0.0819954	0.299829	0.273474
bHLH	SA_02G131200.m1	SA_08G231400.m1	0.09038	0.228645	0.395285
bHLH	SA_02G105700.m1	SA_08G308200.m1	0.342232	0.899093	0.380641
bHLH	SA_02G106800.m2	SA_08G309000.m1	0.116194	0.31504	0.368822
bHLH	SA_02G091000.m1	SA_08G272800.m1	0.120865	0.270859	0.44623
bHLH	SA_02G300100.m1	SA_08G085200.m2	0.152438	0.342207	0.445457
bHLH	SA_02G332900.m1	SA_08G056500.m1	0.063081	0.324524	0.19438
bHLH	SA_02G008200.m1	SA_08G262800.m1	0.0957874	0.199721	0.479605
bHLH	SA_02G012200.m1	SA_08G256800.m1	0.231181	0.297018	0.77834
bHLH	SA_02G015300.m1	SA_08G253700.m1	0.072404	0.283377	0.255505
bHLH	SA_02G032500.m1	SA_08G237800.m1	0.0104078	0.142864	0.0728513
bHLH	SA_02G300100.m1	SA_09G236700.m1	0.323575	0.464113	0.69719
bHLH	SA_02G312200.m1	SA_09G223000.m1	0.374181	0.860379	0.434902
bHLH	SA_02G131200.m1	SA_11G189900.m1	0.356846	0.906328	0.393727
bHLH	SA_02G131200.m1	SA_12G242500.m1	0.340515	0.945814	0.360024
bHLH	SA_02G015300.m1	SA_14G277900.m1	0.388897	1.00209	0.388086
bHLH	SA_02G267600.m1	SA_19G240100.m1	0.224898	0.47489	0.473579
bHLH	SA_02G202100.m1	SA_19G076900.m1	0.0289332	0.236698	0.122237
bHLH	SA_02G282400.m1	SA_19G204200.m1	0.219119	0.425257	0.515263
bHLH	SA_02G202100.m1	SA_20G066300.m1	0.0270039	0.227498	0.118699
bHLH	SA_02G267600.m1	SA_20G152700.m2	0.276973	0.521112	0.531504
bHLH	SA_02G282400.m1	SA_20G129900.m1	0.195494	0.424986	0.460001
bHLH	SA_02G312200.m1	SA_21G126900.m1	0.399372	0.91119	0.438298
bHLH	SA_02G369300.m1	SA_21G022300.m1	0.149499	0.728934	0.205093
bHLH	SA_02G377400.m1	SA_21G010200.m1	0.376737	1.34356	0.280401
bHLH	SA_02G300100.m1	SA_22G119100.m1	0.325645	1.09559	0.297233
bHLH	SA_02G369300.m1	SA_22G019900.m1	0.142295	0.762661	0.186578
bHLH	SA_02G377400.m1	SA_22G010700.m1	0.378913	1.36851	0.276879
bHLH	SA_02G369300.m1	SA_25G004000.m1	0.125917	0.667693	0.188586
bHLH	SA_02G377400.m1	SA_25G019900.m1	0.545703	1.19104	0.458175
bHLH	SA_02G369300.m1	SA_26G025300.m1	0.125524	0.707162	0.177504
bHLH	SA_02G377400.m1	SA_26G010000.m1	0.412382	1.02776	0.401245
bHLH	SA_03G244900.m1	SA_04G244300.m1	0.0613622	0.0983753	0.623756
bHLH	SA_03G264900.m1	SA_04G261900.m1	0.281444	0.578279	0.486693
bHLH	SA_03G072700.m1	SA_04G086000.m1	0.0590423	0.0993462	0.594308
bHLH	SA_03G074900.m2	SA_04G088700.m1	0.0425492	0.0759584	0.560165
bHLH	SA_03G079800.m1	SA_04G093100.m1	0.0184119	0.111835	0.164635
bHLH	SA_03G108900.m1	SA_04G058800.m1	0.0248388	0.0958686	0.259092
bHLH	SA_03G285000.m1	SA_04G346900.m1	0.0420535	0.0576659	0.729261
bHLH	SA_03G336600.m1	SA_04G304900.m1	0.0380988	0.0500755	0.760827
bHLH	SA_03G342300.m1	SA_04G298400.m1	0.0437344	0.0823407	0.531139
bHLH	SA_03G355500.m1	SA_04G285800.m1	0.0238735	0.110121	0.216793
bHLH	SA_03G020600.m1	SA_04G024600.m1	0.0259715	0.0799304	0.324927
bHLH	SA_03G044500.m1	SA_04G005900.m1	0.188681	0.301438	0.625937
bHLH	SA_03G164800.m1	SA_04G152200.m1	0.102719	0.118875	0.864093
bHLH	SA_03G072700.m1	SA_05G219800.m1	0.104791	0.325305	0.322133
bHLH	SA_03G074900.m2	SA_05G221200.m1	0.0985787	0.283779	0.347378
bHLH	SA_03G079800.m1	SA_05G223500.m1	0.0771144	0.243797	0.316305
bHLH	SA_03G244900.m1	SA_05G126200.m1	0.119815	0.278952	0.42952
bHLH	SA_03G264900.m1	SA_05G104500.m1	0.260335	0.547895	0.475155
bHLH	SA_03G285000.m1	SA_05G086000.m1	0.0711827	0.197304	0.360777
bHLH	SA_03G336600.m1	SA_05G032900.m1	0.103493	0.250897	0.412494
bHLH	SA_03G342300.m1	SA_05G026100.m2	0.0723976	0.224993	0.321777
bHLH	SA_03G350900.m1	SA_05G018700.m1	0.20814	0.439554	0.473526
bHLH	SA_03G355500.m1	SA_05G008200.m1	0.0957434	0.371869	0.257465
bHLH	SA_03G020600.m1	SA_05G260900.m1	0.0804975	0.188355	0.427371
bHLH	SA_03G044500.m1	SA_05G239100.m1	0.0957474	0.265976	0.359985
bHLH	SA_03G158800.m1	SA_05G181500.m1	0.154136	0.484195	0.318334
bHLH	SA_03G164800.m1	SA_05G179000.m1	0.162609	0.405943	0.400572
bHLH	SA_03G244900.m1	SA_05G181500.m1	0.583653	1.06386	0.548618
bHLH	SA_03G020600.m1	SA_06G318000.m1	0.343553	0.910284	0.377412
bHLH	SA_03G044500.m1	SA_06G208400.m1	0.0943737	0.267666	0.35258
bHLH	SA_03G244900.m1	SA_06G125900.m1	0.0751035	0.261597	0.287096
bHLH	SA_03G264900.m1	SA_06G105800.m1	0.226519	0.605072	0.374367
bHLH	SA_03G285000.m1	SA_06G086200.m2	0.0728758	0.209807	0.347346
bHLH	SA_03G336600.m1	SA_06G035800.m1	0.0986541	0.239267	0.412318
bHLH	SA_03G342300.m1	SA_06G029100.m2	0.0687079	0.237961	0.288736
bHLH	SA_03G350900.m1	SA_06G021500.m1	0.172509	0.398073	0.43336
bHLH	SA_03G355500.m1	SA_06G010900.m1	0.0811602	0.301848	0.268878
bHLH	SA_03G072700.m1	SA_06G229700.m1	0.114361	0.346203	0.330329
bHLH	SA_03G074900.m2	SA_06G227900.m1	0.102269	0.259265	0.394458
bHLH	SA_03G079800.m1	SA_06G225100.m1	0.0726595	0.250747	0.289772
bHLH	SA_03G158800.m1	SA_06G183000.m1	0.163953	0.41128	0.398642
bHLH	SA_03G164800.m1	SA_06G178800.m1	0.163949	0.361651	0.453334
bHLH	SA_03G108900.m1	SA_17G170300.m1	0.0492462	0.222476	0.221355
bHLH	SA_03G244900.m1	SA_19G028600.m1	0.453019	0.731478	0.61932
bHLH	SA_03G072700.m1	SA_19G204200.m1	0.446277	1.21471	0.367395
bHLH	SA_03G074900.m2	SA_19G240100.m1	0.466867	2.28417	0.204392
bHLH	SA_03G244900.m1	SA_20G027000.m1	0.455925	0.810117	0.562789
bHLH	SA_03G074900.m2	SA_20G152700.m2	0.493704	2.42831	0.203311
bHLH	SA_03G072700.m1	SA_20G129900.m1	0.457857	1.22717	0.373101
bHLH	SA_03G342300.m1	SA_23G013700.m1	0.396396	1.54266	0.256956
bHLH	SA_03G342300.m1	SA_28G040500.m1	0.440511	1.55661	0.282995
bHLH	SA_03G108900.m1	SA_U016100.m1	0.00495723	0.00227488	2.17912
bHLH	SA_04G285800.m1	SA_05G008200.m1	0.0833646	0.349802	0.238319
bHLH	SA_04G291700.m1	SA_05G018700.m1	0.295524	0.68097	0.433975
bHLH	SA_04G298400.m1	SA_05G026100.m2	0.063033	0.218611	0.288333
bHLH	SA_04G304900.m1	SA_05G032900.m1	0.0862957	0.206314	0.418274
bHLH	SA_04G346900.m1	SA_05G086000.m1	0.076895	0.21982	0.349809
bHLH	SA_04G005900.m1	SA_05G239100.m1	0.167147	0.39671	0.421334
bHLH	SA_04G022700.m1	SA_05G259200.m1	0.0608488	0.23681	0.256952
bHLH	SA_04G024600.m1	SA_05G260900.m1	0.0780817	0.211742	0.368758
bHLH	SA_04G026500.m1	SA_05G263100.m1	0.0997244	0.301429	0.330839
bHLH	SA_04G086000.m1	SA_05G219800.m1	0.138803	0.339459	0.408895
bHLH	SA_04G088700.m1	SA_05G221200.m1	0.0875134	0.290913	0.300823
bHLH	SA_04G093100.m1	SA_05G223500.m1	0.0790661	0.239879	0.329608
bHLH	SA_04G152200.m1	SA_05G179000.m1	0.191739	0.51117	0.375098
bHLH	SA_04G244300.m1	SA_05G126200.m1	0.107885	0.282358	0.382084
bHLH	SA_04G261900.m1	SA_05G104500.m1	0.127266	0.396491	0.32098
bHLH	SA_04G244300.m1	SA_05G181500.m1	0.47707	1.16043	0.411114
bHLH	SA_04G285800.m1	SA_06G010900.m1	0.0690402	0.273527	0.252407
bHLH	SA_04G291700.m1	SA_06G021500.m1	0.316917	0.647367	0.489548
bHLH	SA_04G298400.m1	SA_06G029100.m2	0.0623648	0.227113	0.274598
bHLH	SA_04G304900.m1	SA_06G035800.m1	0.090621	0.194471	0.465988
bHLH	SA_04G346900.m1	SA_06G086200.m2	0.0827676	0.240505	0.344141
bHLH	SA_04G152200.m1	SA_06G178800.m1	0.194956	0.450813	0.432453
bHLH	SA_04G244300.m1	SA_06G125900.m1	0.0870667	0.269246	0.323372
bHLH	SA_04G022700.m1	SA_06G319500.m1	0.0635048	0.19151	0.3316
bHLH	SA_04G024600.m1	SA_06G318000.m1	0.293342	0.994808	0.294873
bHLH	SA_04G026500.m1	SA_06G316100.m1	0.102544	0.3024	0.3391
bHLH	SA_04G086000.m1	SA_06G229700.m1	0.132995	0.32458	0.409744
bHLH	SA_04G088700.m1	SA_06G227900.m1	0.0982815	0.237802	0.413292
bHLH	SA_04G093100.m1	SA_06G225100.m1	0.0774793	0.241214	0.321206
bHLH	SA_04G005900.m1	SA_06G208400.m1	0.174176	0.420985	0.413734
bHLH	SA_04G058800.m1	SA_17G170300.m1	0.0462334	0.212954	0.217105
bHLH	SA_04G244300.m1	SA_19G028600.m1	0.498829	0.839595	0.59413
bHLH	SA_04G086000.m1	SA_19G204200.m1	0.476385	1.30772	0.364288
bHLH	SA_04G088700.m1	SA_19G240100.m1	0.460129	2.05553	0.223849
bHLH	SA_04G244300.m1	SA_20G027000.m1	0.447299	0.866828	0.516018
bHLH	SA_04G088700.m1	SA_20G152700.m2	0.472369	2.45805	0.192172
bHLH	SA_04G086000.m1	SA_20G129900.m1	0.509725	1.23331	0.413296
bHLH	SA_04G298400.m1	SA_23G013700.m1	0.379477	1.61164	0.23546
bHLH	SA_04G304900.m1	SA_28G092500.m2	0.50413	1.83283	0.275055
bHLH	SA_04G058800.m1	SA_U016100.m1	0.0406117	0.123177	0.329702
bHLH	SA_05G126200.m1	SA_05G181500.m1	0.525271	0.895494	0.58657
bHLH	SA_05G008200.m1	SA_06G010900.m1	0.0542819	0.175633	0.309065
bHLH	SA_05G018700.m1	SA_06G021500.m1	0.019559	0.0791508	0.247111
bHLH	SA_05G026100.m2	SA_06G029100.m2	0.0334998	0.0616997	0.542949
bHLH	SA_05G032900.m1	SA_06G035800.m1	0.0271063	0.0488157	0.555277
bHLH	SA_05G086000.m1	SA_06G086200.m2	0.0318632	0.0373444	0.853226
bHLH	SA_05G126200.m1	SA_06G125900.m1	0.0857162	0.114169	0.750784
bHLH	SA_05G127100.m1	SA_06G126800.m1	0.031759	0.043572	0.728887
bHLH	SA_05G179000.m1	SA_06G178800.m1	0.0493265	0.0939589	0.524979
bHLH	SA_05G181500.m1	SA_06G183000.m1	0.0274316	0.103489	0.265067
bHLH	SA_05G181500.m1	SA_06G125900.m1	0.517463	0.822398	0.629212
bHLH	SA_05G259200.m1	SA_06G319500.m1	0.0433191	0.101896	0.425133
bHLH	SA_05G260900.m1	SA_06G318000.m1	0.328009	0.915274	0.358373
bHLH	SA_05G263100.m1	SA_06G316100.m1	0.0409486	0.0792758	0.516533
bHLH	SA_05G291300.m1	SA_06G286900.m1	0.0317064	0.0906335	0.34983
bHLH	SA_05G299400.m1	SA_06G279400.m1	0.0320896	0.0391051	0.820599
bHLH	SA_05G308500.m1	SA_06G268900.m1	0.0322329	0.0724996	0.444594
bHLH	SA_05G219800.m1	SA_06G229700.m1	0.0462744	0.0742437	0.623278
bHLH	SA_05G221200.m1	SA_06G227900.m1	0.036984	0.114386	0.323326
bHLH	SA_05G223500.m1	SA_06G225100.m1	0.028114	0.0631738	0.445026
bHLH	SA_05G239100.m1	SA_06G208400.m1	0.0297207	0.0674928	0.440353
bHLH	SA_05G342000.m2	SA_06G345600.m1	0.0151593	0.0399781	0.379191
bHLH	SA_05G299400.m1	SA_11G278400.m1	0.340851	0.658312	0.517765
bHLH	SA_05G299400.m1	SA_12G385700.m1	0.343945	0.603453	0.569961
bHLH	SA_05G299400.m1	SA_13G220500.m1	0.0869093	0.21887	0.397082
bHLH	SA_05G308500.m1	SA_13G234500.m1	0.0755796	0.246862	0.306161
bHLH	SA_05G342000.m2	SA_13G276300.m1	0.0453082	0.189856	0.238645
bHLH	SA_05G026100.m2	SA_13G204700.m1	0.41819	1.72649	0.24222
bHLH	SA_05G299400.m1	SA_14G222800.m1	0.145751	0.304258	0.479037
bHLH	SA_05G308500.m1	SA_14G235300.m1	0.0798997	0.223148	0.358057
bHLH	SA_05G342000.m2	SA_14G277900.m1	0.0312933	0.183543	0.170496
bHLH	SA_05G026100.m2	SA_14G206400.m1	0.403298	1.77687	0.226971
bHLH	SA_05G126200.m1	SA_19G028600.m1	0.480307	0.846584	0.567347
bHLH	SA_05G219800.m1	SA_19G204200.m1	0.562018	1.37561	0.40856
bHLH	SA_05G221200.m1	SA_19G240100.m1	0.507308	2.01056	0.252321
bHLH	SA_05G221200.m1	SA_20G152700.m2	0.523038	2.17787	0.240161
bHLH	SA_05G126200.m1	SA_20G027000.m1	0.405333	0.807196	0.502149
bHLH	SA_05G219800.m1	SA_20G129900.m1	0.522114	1.20355	0.43381
bHLH	SA_06G345600.m1	SA_07G282700.m1	0.384267	1.06077	0.362253
bHLH	SA_06G279400.m1	SA_11G278400.m1	0.342618	0.622722	0.550194
bHLH	SA_06G279400.m1	SA_12G385700.m1	0.319817	0.599593	0.533389
bHLH	SA_06G345600.m1	SA_13G276300.m1	0.0471007	0.182474	0.258123
bHLH	SA_06G268900.m1	SA_13G234500.m1	0.0684573	0.19642	0.348524
bHLH	SA_06G279400.m1	SA_13G220500.m1	0.0725378	0.201051	0.360794
bHLH	SA_06G345600.m1	SA_14G277900.m1	0.0363843	0.182312	0.199571
bHLH	SA_06G268900.m1	SA_14G235300.m1	0.0650596	0.161904	0.401842
bHLH	SA_06G279400.m1	SA_14G222800.m1	0.110627	0.2707	0.40867
bHLH	SA_06G029100.m2	SA_14G206400.m1	0.408546	1.95427	0.209054
bHLH	SA_06G125900.m1	SA_19G028600.m1	0.462971	0.88837	0.521146
bHLH	SA_06G229700.m1	SA_19G204200.m1	0.541971	1.2461	0.434934
bHLH	SA_06G227900.m1	SA_19G240100.m1	0.503034	1.94404	0.258757
bHLH	SA_06G229700.m1	SA_20G129900.m1	0.479009	1.19648	0.40035
bHLH	SA_06G125900.m1	SA_20G027000.m1	0.488629	0.804578	0.60731
bHLH	SA_06G227900.m1	SA_20G152700.m2	0.490867	1.8484	0.265564
bHLH	SA_07G083200.m1	SA_07G140200.m1	0.354253	0.536345	0.660495
bHLH	SA_07G020300.m1	SA_08G020900.m1	0.0328552	0.0670421	0.490068
bHLH	SA_07G026600.m1	SA_08G027400.m1	0.0618314	0.113176	0.54633
bHLH	SA_07G038700.m1	SA_08G039000.m1	0.0784556	0.135959	0.577053
bHLH	SA_07G048800.m1	SA_08G049800.m1	0.022631	0.074662	0.303113
bHLH	SA_07G055000.m1	SA_08G054700.m1	0.059776	0.0905343	0.660258
bHLH	SA_07G056400.m1	SA_08G056500.m1	0.0187113	0.0382384	0.489333
bHLH	SA_07G083200.m1	SA_08G085200.m2	0.0417104	0.0956761	0.435954
bHLH	SA_07G209000.m1	SA_08G201900.m1	0.0493253	0.0800378	0.616276
bHLH	SA_07G140200.m1	SA_08G085200.m2	0.365587	0.580395	0.629894
bHLH	SA_07G263300.m1	SA_08G272800.m1	0.0846528	0.170906	0.495319
bHLH	SA_07G274000.m2	SA_08G262800.m1	0.0837924	0.148335	0.564885
bHLH	SA_07G280100.m1	SA_08G256800.m1	0.046333	0.0538831	0.85988
bHLH	SA_07G282700.m1	SA_08G253700.m1	0.0153868	0.0713497	0.215653
bHLH	SA_07G298400.m1	SA_08G238100.m1	0.0289541	0.047825	0.605419
bHLH	SA_07G298800.m1	SA_08G237800.m1	0	0.105436	0
bHLH	SA_07G305500.m1	SA_08G231400.m1	0.0407729	0.0923897	0.441314
bHLH	SA_07G322000.m1	SA_08G308200.m1	0.032684	0.0637757	0.512483
bHLH	SA_07G132100.m1	SA_09G223000.m1	0.0224489	0.0820489	0.273603
bHLH	SA_07G140200.m1	SA_09G236700.m1	0.0516717	0.0841353	0.61415
bHLH	SA_07G144200.m1	SA_09G241300.m1	0.0642805	0.161743	0.397422
bHLH	SA_07G147800.m1	SA_09G246800.m1	0.0180754	0.0938315	0.192637
bHLH	SA_07G171700.m1	SA_09G276000.m1	0.0144903	0.0891918	0.162462
bHLH	SA_07G105000.m1	SA_09G139800.m1	0.0308847	0.093886	0.32896
bHLH	SA_07G083200.m1	SA_09G236700.m1	0.344848	0.542603	0.635545
bHLH	SA_07G298400.m1	SA_09G302700.m1	0.192618	1.12806	0.170752
bHLH	SA_07G298400.m1	SA_10G158000.m1	0.246185	1.26593	0.194469
bHLH	SA_07G298400.m1	SA_11G184500.m1	0.17609	1.25304	0.140529
bHLH	SA_07G305500.m1	SA_11G189900.m1	0.317217	1.13964	0.278348
bHLH	SA_07G305500.m1	SA_12G242500.m1	0.306186	1.01701	0.301065
bHLH	SA_07G282700.m1	SA_14G277900.m1	0.368463	1.06553	0.345803
bHLH	SA_07G105000.m1	SA_15G159700.m1	0.246455	0.952415	0.258769
bHLH	SA_07G105000.m1	SA_21G065300.m1	0.0593033	0.247248	0.239853
bHLH	SA_07G132100.m1	SA_21G126900.m1	0.111792	0.297549	0.375709
bHLH	SA_07G147800.m1	SA_21G108800.m1	0.100255	0.325157	0.308328
bHLH	SA_07G165700.m1	SA_21G095700.m1	0.267229	0.455092	0.587198
bHLH	SA_07G026600.m1	SA_21G022300.m1	0.214305	0.822313	0.260613
bHLH	SA_07G105000.m1	SA_22G069300.m1	0.0599985	0.240742	0.249223
bHLH	SA_07G209000.m1	SA_22G181500.m1	0.322024	1.17243	0.274664
bHLH	SA_07G147800.m1	SA_22G112000.m1	0.105067	0.295223	0.355889
bHLH	SA_07G165700.m1	SA_22G097900.m1	0.326371	0.471091	0.692798
bHLH	SA_07G026600.m1	SA_22G019900.m1	0.232465	0.813926	0.28561
bHLH	SA_07G083200.m1	SA_22G119100.m1	0.396661	1.04306	0.380286
bHLH	SA_07G026600.m1	SA_25G004000.m1	0.219315	0.727299	0.301547
bHLH	SA_07G209000.m1	SA_25G227700.m1	0.356032	1.27446	0.27936
bHLH	SA_07G209000.m1	SA_26G192700.m1	0.324754	1.28701	0.252333
bHLH	SA_07G026600.m1	SA_26G025300.m1	0.204454	0.803969	0.254306
bHLH	SA_07G171700.m1	SA_31G005300.m1	0.399666	1.46692	0.272452
bHLH	SA_08G085200.m2	SA_09G236700.m1	0.36038	0.589897	0.61092
bHLH	SA_08G182500.m1	SA_09G276000.m1	0.4583	2.79357	0.164055
bHLH	SA_08G238100.m1	SA_10G158000.m1	0.245478	1.06209	0.231127
bHLH	SA_08G231400.m1	SA_11G189900.m1	0.325153	1.11182	0.292451
bHLH	SA_08G238100.m1	SA_11G184500.m1	0.185615	1.07631	0.172454
bHLH	SA_08G231400.m1	SA_12G242500.m1	0.306301	1.06049	0.288828
bHLH	SA_08G253700.m1	SA_14G277900.m1	0.341357	1.03403	0.330123
bHLH	SA_08G152200.m1	SA_16G127500.m1	0.152301	0.326002	0.467177
bHLH	SA_08G027400.m1	SA_21G022300.m1	0.279725	0.903019	0.309766
bHLH	SA_08G201900.m1	SA_22G181500.m1	0.291133	1.31479	0.22143
bHLH	SA_08G027400.m1	SA_22G019900.m1	0.276534	1.00536	0.275059
bHLH	SA_08G085200.m2	SA_22G119100.m1	0.414606	0.975572	0.424988
bHLH	SA_08G027400.m1	SA_25G004000.m1	0.286928	0.926458	0.309704
bHLH	SA_08G201900.m1	SA_25G227700.m1	0.330461	1.30571	0.25309
bHLH	SA_08G201900.m1	SA_26G192700.m1	0.299233	1.30478	0.229336
bHLH	SA_08G027400.m1	SA_26G025300.m1	0.300442	0.937904	0.320333
bHLH	SA_08G152200.m1	SA_31G041500.m1	0.0151273	0.0763255	0.198195
bHLH	SA_08G173600.m1	SA_31G012900.m1	0.0320191	0.097056	0.329903
bHLH	SA_09G378400.m2	SA_10G255400.m1	0.0224904	0.0633493	0.355023
bHLH	SA_09G414800.m1	SA_10G293400.m1	0.0477119	0.070903	0.672919
bHLH	SA_09G417900.m1	SA_10G297600.m1	0.0360572	0.0689546	0.522912
bHLH	SA_09G423500.m1	SA_10G303200.m1	0.0282074	0.103655	0.272126
bHLH	SA_09G430500.m1	SA_10G311100.m1	0.0475396	0.0723676	0.656918
bHLH	SA_09G441500.m1	SA_10G323000.m1	0.0248162	0.0640389	0.387517
bHLH	SA_09G447100.m1	SA_10G328000.m1	0.0585557	0.0611293	0.957899
bHLH	SA_09G464000.m1	SA_10G343100.m1	0	0.00359067	0
bHLH	SA_09G466900.m1	SA_10G346400.m1	0.00299701	0.0260443	0.115074
bHLH	SA_09G004700.m1	SA_10G003300.m1	0.0237437	0.134689	0.176285
bHLH	SA_09G007100.m1	SA_10G004900.m1	0.0740189	0.144457	0.512396
bHLH	SA_09G050800.m1	SA_10G048900.m1	0.0291721	0.073183	0.398618
bHLH	SA_09G094800.m1	SA_10G107800.m1	0.428153	0.785444	0.545109
bHLH	SA_09G107000.m1	SA_10G123900.m1	0.0282139	0.0933252	0.302318
bHLH	SA_09G329700.m1	SA_10G199600.m1	0.0208323	0.0371162	0.561272
bHLH	SA_09G352200.m1	SA_10G229300.m1	0.0218277	0.070201	0.310931
bHLH	SA_09G358600.m1	SA_10G238300.m1	0.0398668	0.0577208	0.690684
bHLH	SA_09G302700.m1	SA_10G158000.m1	0.0156459	0.0906763	0.172547
bHLH	SA_09G378400.m2	SA_11G104700.m1	0.0648757	0.253894	0.255523
bHLH	SA_09G414800.m1	SA_11G068200.m1	0.112939	0.187543	0.602205
bHLH	SA_09G421300.m1	SA_11G060400.m1	0.0813054	0.265384	0.306369
bHLH	SA_09G423500.m1	SA_11G057800.m1	0.102055	0.281515	0.362521
bHLH	SA_09G430500.m1	SA_11G050200.m1	0.0710947	0.215921	0.329263
bHLH	SA_09G441500.m1	SA_11G040000.m1	0.0252019	0.190953	0.131979
bHLH	SA_09G447100.m1	SA_11G034700.m1	0.13815	0.227467	0.607339
bHLH	SA_09G464000.m1	SA_11G017900.m1	0.061419	0.204491	0.300351
bHLH	SA_09G007100.m1	SA_11G317400.m2	0.111067	0.294114	0.377633
bHLH	SA_09G050800.m1	SA_11G268000.m1	0.0874566	0.296448	0.295015
bHLH	SA_09G094800.m1	SA_11G221700.m2	0.335569	0.844794	0.39722
bHLH	SA_09G107000.m1	SA_11G210100.m1	0.051255	0.21718	0.236003
bHLH	SA_09G352200.m1	SA_11G126900.m1	0.420465	0.544118	0.772747
bHLH	SA_09G358600.m1	SA_11G118900.m1	0.112622	0.292406	0.385157
bHLH	SA_09G302700.m1	SA_11G184500.m1	0.0672795	0.421731	0.159532
bHLH	SA_09G414800.m1	SA_12G044500.m1	0.14551	0.206401	0.704986
bHLH	SA_09G417900.m1	SA_12G049000.m1	0.0687799	0.243088	0.282942
bHLH	SA_09G423500.m1	SA_12G054700.m1	0.147846	0.282718	0.522948
bHLH	SA_09G430500.m1	SA_12G063500.m1	0.0728982	0.214883	0.339246
bHLH	SA_09G441500.m1	SA_12G074300.m1	0.0150381	0.190123	0.0790965
bHLH	SA_09G447100.m1	SA_12G080700.m1	0.13855	0.229223	0.604432
bHLH	SA_09G464000.m1	SA_12G098500.m1	0.0589128	0.223786	0.263256
bHLH	SA_09G352200.m1	SA_12G143300.m1	0.165046	0.245805	0.671452
bHLH	SA_09G358600.m1	SA_12G151800.m1	0.121822	0.299612	0.4066
bHLH	SA_09G007100.m1	SA_12G430400.m1	0.113217	0.268985	0.420904
bHLH	SA_09G050800.m1	SA_12G374400.m1	0.095541	0.273706	0.349064
bHLH	SA_09G094800.m1	SA_12G310800.m2	0.3722	0.865788	0.429897
bHLH	SA_09G107000.m1	SA_12G289000.m1	0.0713573	0.263968	0.270325
bHLH	SA_09G378400.m2	SA_12G171800.m1	0.0581837	0.211194	0.275499
bHLH	SA_09G441500.m1	SA_13G017100.m1	0.107666	0.388187	0.277356
bHLH	SA_09G466900.m1	SA_13G040800.m1	0.343297	0.925176	0.371061
bHLH	SA_09G464000.m1	SA_13G155500.m1	0.372015	1.19625	0.310986
bHLH	SA_09G441500.m1	SA_14G055100.m1	0.0784144	0.370706	0.211527
bHLH	SA_09G464000.m1	SA_14G037700.m1	0.208338	0.76473	0.272433
bHLH	SA_09G466900.m1	SA_14G030100.m1	0.300968	0.970906	0.309986
bHLH	SA_09G139800.m1	SA_15G159700.m1	0.248799	0.938296	0.265161
bHLH	SA_09G430500.m1	SA_15G032600.m1	0.555014	3.62003	0.153317
bHLH	SA_09G430500.m1	SA_16G026900.m1	0.539555	3.22084	0.16752
bHLH	SA_09G441500.m1	SA_17G041300.m1	0.10499	0.425295	0.246865
bHLH	SA_09G464000.m1	SA_17G027000.m1	0.213465	0.898303	0.237632
bHLH	SA_09G466900.m1	SA_17G021400.m1	0.323547	0.966794	0.334659
bHLH	SA_09G447100.m1	SA_17G149900.m1	0.431975	1.05928	0.407802
bHLH	SA_09G441500.m1	SA_18G040800.m1	0.0697553	0.502166	0.138909
bHLH	SA_09G464000.m1	SA_18G026300.m1	0.211867	0.822533	0.257578
bHLH	SA_09G466900.m1	SA_18G020600.m1	0.322506	0.957503	0.33682
bHLH	SA_09G447100.m1	SA_18G156100.m1	0.411864	1.1558	0.356344
bHLH	SA_09G139800.m1	SA_21G065300.m1	0.0609137	0.240256	0.253536
bHLH	SA_09G223000.m1	SA_21G126900.m1	0.0919383	0.297057	0.309498
bHLH	SA_09G246800.m1	SA_21G108800.m1	0.106302	0.279037	0.380961
bHLH	SA_09G139800.m1	SA_22G069300.m1	0.057356	0.215762	0.265831
bHLH	SA_09G246800.m1	SA_22G112000.m1	0.0998007	0.313028	0.318824
bHLH	SA_09G447100.m1	SA_23G036000.m1	0.413316	0.925511	0.446581
bHLH	SA_09G414800.m1	SA_27G246400.m1	0.347936	0.615281	0.565491
bHLH	SA_09G414800.m1	SA_28G140700.m1	0.350592	0.564727	0.620817
bHLH	SA_09G414800.m1	SA_30G045300.m1	0.300631	0.52816	0.569204
bHLH	SA_09G276000.m1	SA_31G005300.m1	0.3013	1.34096	0.224689
bHLH	SA_09G004700.m1	SA_U006600.m1	0.0237437	0.134689	0.176285
bHLH	SA_09G007100.m1	SA_U008000.m1	0.0754928	0.154125	0.489815
bHLH	SA_10G255400.m1	SA_11G104700.m1	0.0574553	0.298836	0.192264
bHLH	SA_10G284600.m1	SA_11G075800.m1	0.065526	0.276085	0.23734
bHLH	SA_10G293400.m1	SA_11G068200.m1	0.105704	0.216636	0.487934
bHLH	SA_10G301500.m1	SA_11G060400.m1	0.0706326	0.286829	0.246253
bHLH	SA_10G303200.m1	SA_11G057800.m1	0.0896129	0.297592	0.301127
bHLH	SA_10G311100.m1	SA_11G050200.m1	0.0766752	0.217415	0.352668
bHLH	SA_10G323000.m1	SA_11G040000.m1	0.0303199	0.19151	0.15832
bHLH	SA_10G328000.m1	SA_11G034700.m1	0.12382	0.188919	0.655415
bHLH	SA_10G343100.m1	SA_11G017900.m1	0.061419	0.199167	0.30838
bHLH	SA_10G004900.m1	SA_11G317400.m2	0.0983604	0.211279	0.465548
bHLH	SA_10G041400.m1	SA_11G275600.m1	0.0919968	0.243938	0.377131
bHLH	SA_10G048900.m1	SA_11G268000.m1	0.0865219	0.261825	0.330457
bHLH	SA_10G107800.m1	SA_11G221700.m2	0.121724	0.352814	0.345009
bHLH	SA_10G123900.m1	SA_11G210100.m1	0.0680862	0.252205	0.269964
bHLH	SA_10G229300.m1	SA_11G126900.m1	0.41291	0.582118	0.709323
bHLH	SA_10G238300.m1	SA_11G118900.m1	0.105955	0.280993	0.377073
bHLH	SA_10G158000.m1	SA_11G184500.m1	0.0844045	0.326814	0.258264
bHLH	SA_10G284600.m1	SA_12G035500.m1	0.0735631	0.305864	0.240509
bHLH	SA_10G293400.m1	SA_12G044500.m1	0.130495	0.261273	0.499459
bHLH	SA_10G297600.m1	SA_12G049000.m1	0.0760791	0.231919	0.328042
bHLH	SA_10G301500.m1	SA_12G051900.m1	0.0624252	0.245888	0.253877
bHLH	SA_10G303200.m1	SA_12G054700.m1	0.124317	0.289197	0.429868
bHLH	SA_10G323000.m1	SA_12G074300.m1	0.0201017	0.190676	0.105424
bHLH	SA_10G328000.m1	SA_12G080700.m1	0.130528	0.226544	0.57617
bHLH	SA_10G343100.m1	SA_12G098500.m1	0.0589128	0.218589	0.269515
bHLH	SA_10G229300.m1	SA_12G143300.m1	0.177139	0.263194	0.673035
bHLH	SA_10G238300.m1	SA_12G151800.m1	0.110377	0.29282	0.376943
bHLH	SA_10G004900.m1	SA_12G430400.m1	0.083493	0.17995	0.463979
bHLH	SA_10G041400.m1	SA_12G382500.m1	0.0920373	0.216411	0.42529
bHLH	SA_10G048900.m1	SA_12G374400.m1	0.0910472	0.268881	0.338615
bHLH	SA_10G107800.m1	SA_12G310800.m2	0.116982	0.368779	0.317214
bHLH	SA_10G123900.m1	SA_12G289000.m1	0.0643765	0.26826	0.239977
bHLH	SA_10G255400.m1	SA_12G171800.m1	0.0587115	0.245904	0.238758
bHLH	SA_10G323000.m1	SA_13G017100.m1	0.141366	0.48407	0.292036
bHLH	SA_10G346400.m1	SA_13G040800.m1	0.341469	0.879185	0.388393
bHLH	SA_10G343100.m1	SA_13G155500.m1	0.372015	1.19625	0.310986
bHLH	SA_10G323000.m1	SA_14G055100.m1	0.109351	0.474062	0.230668
bHLH	SA_10G343100.m1	SA_14G037700.m1	0.208338	0.754289	0.276204
bHLH	SA_10G346400.m1	SA_14G030100.m1	0.299165	0.920843	0.324881
bHLH	SA_10G311100.m1	SA_15G032600.m1	0.573253	2.34597	0.244357
bHLH	SA_10G311100.m1	SA_16G026900.m1	0.558671	2.40487	0.232308
bHLH	SA_10G323000.m1	SA_17G041300.m1	0.138642	0.525789	0.263684
bHLH	SA_10G343100.m1	SA_17G027000.m1	0.213465	0.898303	0.237632
bHLH	SA_10G346400.m1	SA_17G021400.m1	0.321703	0.917447	0.350651
bHLH	SA_10G328000.m1	SA_17G149900.m1	0.374681	0.908331	0.412493
bHLH	SA_10G343100.m1	SA_17G135800.m1	0.342766	1.12392	0.304975
bHLH	SA_10G323000.m1	SA_18G040800.m1	0.10027	0.628415	0.159561
bHLH	SA_10G343100.m1	SA_18G026300.m1	0.211867	0.822533	0.257578
bHLH	SA_10G346400.m1	SA_18G020600.m1	0.320659	0.908404	0.352992
bHLH	SA_10G328000.m1	SA_23G036000.m1	0.416629	0.935466	0.44537
bHLH	SA_10G293400.m1	SA_27G246400.m1	0.332402	0.585938	0.567299
bHLH	SA_10G293400.m1	SA_28G140700.m1	0.28202	0.535656	0.526494
bHLH	SA_10G293400.m1	SA_30G045300.m1	0.276293	0.541949	0.509814
bHLH	SA_10G003300.m1	SA_U006600.m1	0	0	NaN
bHLH	SA_10G004900.m1	SA_U008000.m1	0.00190749	0.00592011	0.322205
bHLH	SA_11G210100.m1	SA_12G289000.m1	0.0281631	0.0809354	0.34797
bHLH	SA_11G221700.m2	SA_12G310800.m2	0.0284756	0.0441929	0.644347
bHLH	SA_11G237600.m1	SA_12G335100.m1	0.161464	0.181996	0.887186
bHLH	SA_11G268000.m1	SA_12G374400.m1	0.0289687	0.0956885	0.302739
bHLH	SA_11G275600.m1	SA_12G382500.m1	0.023624	0.086802	0.27216
bHLH	SA_11G278400.m1	SA_12G385700.m1	0.0663857	0.126604	0.524356
bHLH	SA_11G317400.m2	SA_12G430400.m1	0.024412	0.0617724	0.395193
bHLH	SA_11G017900.m1	SA_12G098500.m1	0.0416447	0.090614	0.459584
bHLH	SA_11G034700.m1	SA_12G080700.m1	0.0442537	0.0384084	1.15219
bHLH	SA_11G040000.m1	SA_12G074300.m1	0.0201778	0.0631121	0.319713
bHLH	SA_11G050200.m1	SA_12G063500.m1	0.0426465	0.0537289	0.793735
bHLH	SA_11G057800.m1	SA_12G054700.m1	0.10381	0.176297	0.588835
bHLH	SA_11G060400.m1	SA_12G051900.m1	0.0422887	0.0555595	0.761143
bHLH	SA_11G068200.m1	SA_12G044500.m1	0.0423838	0.0694958	0.609876
bHLH	SA_11G075800.m1	SA_12G035500.m1	0.0354845	0.0856252	0.414417
bHLH	SA_11G104700.m1	SA_12G171800.m1	0.0250853	0.0684793	0.36632
bHLH	SA_11G118900.m1	SA_12G151800.m1	0.0486767	0.0780316	0.623807
bHLH	SA_11G126900.m1	SA_12G143300.m1	0.461558	0.59188	0.779816
bHLH	SA_11G154400.m1	SA_12G113300.m1	0.0257422	0.0883373	0.291408
bHLH	SA_11G278400.m1	SA_13G220500.m1	0.341628	0.675016	0.506103
bHLH	SA_11G268000.m1	SA_13G187000.m1	0.265493	0.657333	0.403894
bHLH	SA_11G040000.m1	SA_13G017100.m1	0.12956	0.368821	0.351283
bHLH	SA_11G278400.m1	SA_14G222800.m1	0.40817	0.830021	0.491759
bHLH	SA_11G017900.m1	SA_14G037700.m1	0.191998	0.810134	0.236996
bHLH	SA_11G040000.m1	SA_14G055100.m1	0.0880963	0.43145	0.204187
bHLH	SA_11G017900.m1	SA_14G159600.m1	0.302695	1.13294	0.267175
bHLH	SA_11G017900.m1	SA_17G027000.m1	0.195699	0.932373	0.209893
bHLH	SA_11G040000.m1	SA_17G041300.m1	0.126849	0.404946	0.313249
bHLH	SA_11G017900.m1	SA_17G135800.m1	0.319278	1.08814	0.293418
bHLH	SA_11G034700.m1	SA_17G149900.m1	0.406421	0.869678	0.467323
bHLH	SA_11G050200.m1	SA_17G151400.m1	0.558663	2.19903	0.25405
bHLH	SA_11G268000.m1	SA_17G109800.m1	0.241051	0.720316	0.334647
bHLH	SA_11G017900.m1	SA_18G026300.m1	0.197709	0.890086	0.222123
bHLH	SA_11G040000.m1	SA_18G040800.m1	0.102458	0.44961	0.227881
bHLH	SA_11G017900.m1	SA_18G140300.m1	0.292014	1.13959	0.256245
bHLH	SA_11G034700.m1	SA_18G156100.m1	0.404445	0.907064	0.445884
bHLH	SA_11G268000.m1	SA_18G115500.m1	0.256313	0.731943	0.350182
bHLH	SA_11G034700.m1	SA_23G036000.m1	0.42803	0.961977	0.444948
bHLH	SA_11G068200.m1	SA_27G246400.m1	0.326148	0.536323	0.608118
bHLH	SA_11G154400.m1	SA_28G034200.m1	0.428139	0.648264	0.66044
bHLH	SA_11G068200.m1	SA_28G140700.m1	0.35868	0.534734	0.670763
bHLH	SA_11G104700.m1	SA_28G092500.m2	0.333054	1.35339	0.246089
bHLH	SA_11G068200.m1	SA_29G044900.m1	0.406252	0.828885	0.490119
bHLH	SA_11G104700.m1	SA_29G095400.m1	0.272637	1.13736	0.23971
bHLH	SA_11G068200.m1	SA_30G045300.m1	0.34523	0.547845	0.630161
bHLH	SA_11G104700.m1	SA_30G106300.m1	0.29444	1.21332	0.242673
bHLH	SA_11G154400.m1	SA_30G170100.m1	0.464374	0.773767	0.600147
bHLH	SA_11G317400.m2	SA_U008000.m1	0.100652	0.219924	0.457667
bHLH	SA_12G385700.m1	SA_13G220500.m1	0.348555	0.664	0.524932
bHLH	SA_12G074300.m1	SA_13G017100.m1	0.120753	0.379858	0.31789
bHLH	SA_12G374400.m1	SA_13G187000.m1	0.266034	0.750606	0.354425
bHLH	SA_12G385700.m1	SA_14G222800.m1	0.406351	0.842371	0.48239
bHLH	SA_12G063500.m1	SA_14G137100.m1	0.491296	2.24657	0.218687
bHLH	SA_12G074300.m1	SA_14G055100.m1	0.0911175	0.443197	0.205592
bHLH	SA_12G098500.m1	SA_14G037700.m1	0.181148	0.943217	0.192053
bHLH	SA_12G063500.m1	SA_15G032600.m1	0.503104	2.97484	0.16912
bHLH	SA_12G063500.m1	SA_16G026900.m1	0.537768	2.29454	0.234369
bHLH	SA_12G074300.m1	SA_17G041300.m1	0.118051	0.41631	0.283566
bHLH	SA_12G098500.m1	SA_17G027000.m1	0.183163	1.09884	0.166687
bHLH	SA_12G080700.m1	SA_17G149900.m1	0.421808	1.0447	0.403759
bHLH	SA_12G098500.m1	SA_17G135800.m1	0.36538	1.14606	0.318813
bHLH	SA_12G063500.m1	SA_17G151400.m1	0.518515	1.96261	0.264197
bHLH	SA_12G374400.m1	SA_17G109800.m1	0.267793	0.661011	0.405126
bHLH	SA_12G074300.m1	SA_18G040800.m1	0.0938153	0.461652	0.203216
bHLH	SA_12G098500.m1	SA_18G026300.m1	0.184568	0.990665	0.186307
bHLH	SA_12G080700.m1	SA_18G156100.m1	0.4659	1.01381	0.459555
bHLH	SA_12G098500.m1	SA_18G140300.m1	0.324012	1.10573	0.293029
bHLH	SA_12G374400.m1	SA_18G115500.m1	0.261151	0.777904	0.335712
bHLH	SA_12G044500.m1	SA_27G246400.m1	0.289641	0.521243	0.555673
bHLH	SA_12G044500.m1	SA_28G140700.m1	0.323559	0.537585	0.601875
bHLH	SA_12G171800.m1	SA_28G092500.m2	0.318519	1.17445	0.271207
bHLH	SA_12G113300.m1	SA_28G034200.m1	0.413629	0.59208	0.698604
bHLH	SA_12G171800.m1	SA_29G095400.m1	0.272234	1.35518	0.200885
bHLH	SA_12G044500.m1	SA_29G044900.m1	0.364491	0.815195	0.447121
bHLH	SA_12G171800.m1	SA_30G106300.m1	0.294026	1.45269	0.202402
bHLH	SA_12G044500.m1	SA_30G045300.m1	0.331963	0.579892	0.572456
bHLH	SA_12G430400.m1	SA_U008000.m1	0.085709	0.188151	0.455533
bHLH	SA_13G126100.m1	SA_14G130800.m1	0.0385854	0.055581	0.69422
bHLH	SA_13G132400.m1	SA_14G137100.m1	0.039582	0.096707	0.409299
bHLH	SA_13G132900.m1	SA_14G137800.m1	0.0313015	0.0376761	0.830806
bHLH	SA_13G134200.m1	SA_14G139000.m1	0.0442722	0.108296	0.408808
bHLH	SA_13G140100.m1	SA_14G143900.m1	0.0331977	0.0643042	0.516261
bHLH	SA_13G155500.m1	SA_14G159600.m1	0.101939	0.190632	0.534739
bHLH	SA_13G159000.m1	SA_14G162500.m1	0.0284024	0.0908564	0.312608
bHLH	SA_13G204700.m1	SA_14G206400.m1	0.0360121	0.0551095	0.653463
bHLH	SA_13G208900.m1	SA_14G210600.m1	0.00844431	0.0293632	0.287581
bHLH	SA_13G220500.m1	SA_14G222800.m1	0.0737194	0.124159	0.593748
bHLH	SA_13G234500.m1	SA_14G235300.m1	0.0265206	0.0548382	0.483615
bHLH	SA_13G276300.m1	SA_14G277900.m1	0.0188826	0.0784388	0.240731
bHLH	SA_13G017100.m1	SA_14G055100.m1	0.015585	0.0321765	0.484359
bHLH	SA_13G028500.m1	SA_14G041900.m2	0.0216905	0.0562663	0.385497
bHLH	SA_13G040800.m1	SA_14G030100.m1	0.0386352	0.067788	0.56994
bHLH	SA_13G137800.m1	SA_14G140400.m1	0.0366914	0.132209	0.277525
bHLH	SA_13G155500.m1	SA_14G037700.m1	0.347452	1.14454	0.303573
bHLH	SA_13G126100.m1	SA_15G025100.m1	0.270774	0.755112	0.358588
bHLH	SA_13G132400.m1	SA_15G032600.m1	0.277826	1.10537	0.251341
bHLH	SA_13G140100.m1	SA_15G042900.m1	0.278448	0.541711	0.514016
bHLH	SA_13G159000.m1	SA_15G057500.m1	0.22852	0.53492	0.427205
bHLH	SA_13G204700.m1	SA_15G017300.m1	0.219295	1.03494	0.211893
bHLH	SA_13G208900.m1	SA_15G012700.m1	0.24201	0.864359	0.279988
bHLH	SA_13G190200.m1	SA_15G008500.m1	0.33117	0.57993	0.571051
bHLH	SA_13G137800.m1	SA_15G039600.m1	0.268991	0.48779	0.551447
bHLH	SA_13G126100.m1	SA_16G020900.m1	0.266251	0.7897	0.337155
bHLH	SA_13G132400.m1	SA_16G026900.m1	0.2838	1.13155	0.250807
bHLH	SA_13G132900.m1	SA_16G027700.m1	0.286867	0.965073	0.297249
bHLH	SA_13G140100.m1	SA_16G033600.m1	0.326287	0.570012	0.572422
bHLH	SA_13G159000.m1	SA_16G044900.m1	0.233283	0.557589	0.418379
bHLH	SA_13G208900.m1	SA_16G009600.m1	0.240409	0.911904	0.263634
bHLH	SA_13G017100.m1	SA_17G041300.m1	0.00508261	0.137725	0.0369041
bHLH	SA_13G040800.m1	SA_17G021400.m1	0.0560251	0.196452	0.285184
bHLH	SA_13G155500.m1	SA_17G135800.m1	0.129816	0.334849	0.387685
bHLH	SA_13G159000.m1	SA_17G132900.m1	0.0935219	0.361374	0.258795
bHLH	SA_13G187000.m1	SA_17G109800.m1	0.0769404	0.234353	0.328309
bHLH	SA_13G126100.m1	SA_17G155700.m2	0.130211	0.290063	0.448906
bHLH	SA_13G132400.m1	SA_17G151400.m1	0.101205	0.269061	0.376142
bHLH	SA_13G132900.m1	SA_17G151200.m1	0.0424742	0.188238	0.225641
bHLH	SA_13G134200.m1	SA_17G149900.m1	0.0856386	0.271126	0.315862
bHLH	SA_13G017100.m1	SA_18G040800.m1	0.0155513	0.138924	0.111941
bHLH	SA_13G040800.m1	SA_18G020600.m1	0.0566238	0.20447	0.276929
bHLH	SA_13G140100.m1	SA_18G151900.m1	0.0583932	0.236559	0.246844
bHLH	SA_13G155500.m1	SA_18G140300.m1	0.123423	0.305954	0.403403
bHLH	SA_13G159000.m1	SA_18G137400.m1	0.0843407	0.38888	0.216881
bHLH	SA_13G187000.m1	SA_18G115500.m1	0.07424	0.247833	0.299557
bHLH	SA_13G126100.m1	SA_18G161900.m1	0.120286	0.239522	0.502191
bHLH	SA_13G132900.m1	SA_18G157300.m1	0.0460612	0.15941	0.288949
bHLH	SA_13G134200.m1	SA_18G156100.m1	0.0900262	0.243784	0.369287
bHLH	SA_13G140100.m1	SA_23G039200.m1	0.342858	0.476073	0.72018
bHLH	SA_13G159000.m1	SA_23G052400.m1	0.419729	0.849683	0.493984
bHLH	SA_13G126100.m1	SA_23G020100.m1	0.299721	0.641651	0.467109
bHLH	SA_13G204700.m1	SA_23G013700.m1	0.210912	1.06039	0.1989
bHLH	SA_13G208900.m1	SA_23G007300.m2	0.287767	0.875826	0.328567
bHLH	SA_13G132900.m1	SA_24G038400.m1	0.280343	0.85042	0.329652
bHLH	SA_13G134200.m1	SA_24G042700.m1	0.333803	0.731183	0.456525
bHLH	SA_13G140100.m1	SA_24G047700.m1	0.328997	0.494834	0.664865
bHLH	SA_13G126100.m1	SA_24G028100.m1	0.288082	0.706638	0.40768
bHLH	SA_13G204700.m1	SA_24G019800.m1	0.213727	0.992963	0.215241
bHLH	SA_14G130800.m1	SA_15G025100.m1	0.241554	0.675556	0.357564
bHLH	SA_14G137100.m1	SA_15G032600.m1	0.262641	1.21441	0.216271
bHLH	SA_14G140400.m1	SA_15G039600.m1	0.243161	0.429759	0.565808
bHLH	SA_14G143900.m1	SA_15G042900.m1	0.327455	0.571832	0.572643
bHLH	SA_14G162500.m1	SA_15G057500.m1	0.256803	0.589552	0.43559
bHLH	SA_14G206400.m1	SA_15G017300.m1	0.225813	1.00575	0.224522
bHLH	SA_14G210600.m1	SA_15G012700.m1	0.235931	0.858591	0.274788
bHLH	SA_14G130800.m1	SA_16G020900.m1	0.22926	0.730722	0.313745
bHLH	SA_14G137100.m1	SA_16G026900.m1	0.260456	1.18929	0.219002
bHLH	SA_14G137800.m1	SA_16G027700.m1	0.290561	0.919785	0.315901
bHLH	SA_14G140400.m1	SA_16G031600.m1	0.235675	0.447654	0.526467
bHLH	SA_14G143900.m1	SA_16G033600.m1	0.330393	0.582009	0.567676
bHLH	SA_14G162500.m1	SA_16G044900.m1	0.259156	0.645019	0.40178
bHLH	SA_14G206400.m1	SA_16G013400.m2	0.24812	1.04954	0.236407
bHLH	SA_14G210600.m1	SA_16G009600.m1	0.249569	0.873546	0.285697
bHLH	SA_14G030100.m1	SA_17G021400.m1	0.0581815	0.225264	0.258281
bHLH	SA_14G037700.m1	SA_17G027000.m1	0.106471	0.270942	0.392967
bHLH	SA_14G055100.m1	SA_17G041300.m1	0.0103763	0.175469	0.0591348
bHLH	SA_14G206400.m1	SA_17G159700.m1	0.111439	0.464628	0.239845
bHLH	SA_14G130800.m1	SA_17G155700.m2	0.147786	0.252319	0.585712
bHLH	SA_14G137100.m1	SA_17G151400.m1	0.0893175	0.27378	0.326238
bHLH	SA_14G137800.m1	SA_17G151200.m1	0.0379659	0.176409	0.215215
bHLH	SA_14G139000.m1	SA_17G149900.m1	0.0761754	0.313749	0.242791
bHLH	SA_14G159600.m1	SA_17G135800.m1	0.0699342	0.256491	0.272657
bHLH	SA_14G162500.m1	SA_17G132900.m1	0.108182	0.421899	0.256416
bHLH	SA_14G030100.m1	SA_18G020600.m1	0.0587469	0.239086	0.245714
bHLH	SA_14G037700.m1	SA_18G026300.m1	0.0902892	0.244326	0.369545
bHLH	SA_14G055100.m1	SA_18G040800.m1	0.02088	0.175986	0.118646
bHLH	SA_14G130800.m1	SA_18G161900.m1	0.113882	0.186863	0.609439
bHLH	SA_14G137800.m1	SA_18G157300.m1	0.0426643	0.147194	0.289851
bHLH	SA_14G139000.m1	SA_18G156100.m1	0.0834506	0.27151	0.307357
bHLH	SA_14G143900.m1	SA_18G151900.m1	0.0722946	0.272666	0.26514
bHLH	SA_14G159600.m1	SA_18G140300.m1	0.0740762	0.254851	0.290664
bHLH	SA_14G162500.m1	SA_18G137400.m1	0.0746153	0.437532	0.170537
bHLH	SA_14G222800.m1	SA_20G129900.m1	0.714962	1.17304	0.609495
bHLH	SA_14G143900.m1	SA_23G039200.m1	0.353057	0.607579	0.581087
bHLH	SA_14G162500.m1	SA_23G052400.m1	0.429173	0.815204	0.526461
bHLH	SA_14G130800.m1	SA_23G020100.m1	0.262299	0.624285	0.420159
bHLH	SA_14G206400.m1	SA_23G013700.m1	0.21106	0.971832	0.217178
bHLH	SA_14G210600.m1	SA_23G007300.m2	0.273328	0.932781	0.293025
bHLH	SA_14G130800.m1	SA_24G028100.m1	0.250157	0.68485	0.365273
bHLH	SA_14G137800.m1	SA_24G038400.m1	0.280069	0.8422	0.332544
bHLH	SA_14G139000.m1	SA_24G042700.m1	0.302593	0.65676	0.460736
bHLH	SA_14G143900.m1	SA_24G047700.m1	0.278298	0.537211	0.518042
bHLH	SA_14G206400.m1	SA_24G019800.m1	0.222527	0.873606	0.254722
bHLH	SA_15G195700.m1	SA_16G120300.m1	0.0527131	0.108564	0.48555
bHLH	SA_15G271000.m1	SA_16G178200.m1	0.0272386	0.0763775	0.356631
bHLH	SA_15G276600.m1	SA_16G183600.m1	0.0108501	0.0131968	0.822175
bHLH	SA_15G008500.m1	SA_16G006200.m1	0.313473	0.51818	0.60495
bHLH	SA_15G012700.m1	SA_16G009600.m1	0.0423384	0.0694841	0.609325
bHLH	SA_15G025100.m1	SA_16G020900.m1	0.0233458	0.0573854	0.406824
bHLH	SA_15G032600.m1	SA_16G026900.m1	0.0341151	0.0486616	0.701069
bHLH	SA_15G039600.m1	SA_16G031600.m1	0.0402406	0.102122	0.394043
bHLH	SA_15G042900.m1	SA_16G033600.m1	0.0319147	0.0591148	0.539877
bHLH	SA_15G057500.m1	SA_16G044900.m1	0.0204311	0.0695196	0.293891
bHLH	SA_15G032600.m1	SA_17G151400.m1	0.295385	1.17563	0.251257
bHLH	SA_15G025100.m1	SA_17G155700.m2	0.295309	0.75174	0.392834
bHLH	SA_15G032600.m1	SA_18G157600.m1	0.43103	1.67315	0.257615
bHLH	SA_15G042900.m1	SA_18G151900.m1	0.35316	0.773708	0.456452
bHLH	SA_15G025100.m1	SA_18G161900.m1	0.266508	0.685986	0.388504
bHLH	SA_15G159700.m1	SA_21G065300.m1	0.24163	0.979496	0.246688
bHLH	SA_15G159700.m1	SA_22G069300.m1	0.247256	1.02716	0.240718
bHLH	SA_15G012700.m1	SA_23G007300.m2	0.114487	0.249295	0.459244
bHLH	SA_15G025100.m1	SA_23G020100.m1	0.049096	0.156886	0.31294
bHLH	SA_15G057500.m1	SA_23G052400.m1	0.248646	0.523342	0.475111
bHLH	SA_15G042900.m1	SA_23G039200.m1	0.197001	0.378402	0.520612
bHLH	SA_15G271000.m1	SA_23G125200.m1	0.0275828	0.267903	0.102958
bHLH	SA_15G276600.m1	SA_23G131500.m1	0.0764489	0.192718	0.396688
bHLH	SA_15G025100.m1	SA_24G028100.m1	0.0475853	0.141545	0.336186
bHLH	SA_15G042900.m1	SA_24G047700.m1	0.210109	0.448868	0.468088
bHLH	SA_15G271000.m1	SA_24G189900.m1	0.0246936	0.189465	0.130333
bHLH	SA_15G276600.m1	SA_24G200300.m1	0.0699207	0.171517	0.407661
bHLH	SA_16G013400.m2	SA_17G159700.m1	0.279126	0.957645	0.291471
bHLH	SA_16G020900.m1	SA_17G155700.m2	0.261752	0.866764	0.301988
bHLH	SA_16G026900.m1	SA_17G151400.m1	0.290425	1.18175	0.245759
bHLH	SA_16G027700.m1	SA_17G151200.m1	0.299108	1.09886	0.272199
bHLH	SA_16G044900.m1	SA_17G132900.m1	0.273817	0.497534	0.550349
bHLH	SA_16G020900.m1	SA_18G161900.m1	0.240277	0.785184	0.306013
bHLH	SA_16G026900.m1	SA_18G157600.m1	0.397255	2.53526	0.156692
bHLH	SA_16G027700.m1	SA_18G157300.m1	0.289838	1.05903	0.273682
bHLH	SA_16G033600.m1	SA_18G151900.m1	0.327622	0.550104	0.595564
bHLH	SA_16G044900.m1	SA_18G137400.m1	0.269109	0.588624	0.457183
bHLH	SA_16G044900.m1	SA_23G052400.m1	0.281724	0.462347	0.609334
bHLH	SA_16G009600.m1	SA_23G007300.m2	0.102615	0.239445	0.428553
bHLH	SA_16G013400.m2	SA_23G013700.m1	0.0490113	0.256772	0.190875
bHLH	SA_16G020900.m1	SA_23G020100.m1	0.0568963	0.193041	0.294737
bHLH	SA_16G033600.m1	SA_23G039200.m1	0.0867957	0.169759	0.511287
bHLH	SA_16G178200.m1	SA_23G125200.m1	0.0357325	0.304505	0.117346
bHLH	SA_16G027700.m1	SA_23G003500.m1	0.163964	0.345209	0.474969
bHLH	SA_16G183600.m1	SA_23G131500.m1	0.0836728	0.184483	0.453554
bHLH	SA_16G013400.m2	SA_24G019800.m1	0.0464707	0.265039	0.175335
bHLH	SA_16G020900.m1	SA_24G028100.m1	0.0528465	0.176832	0.298851
bHLH	SA_16G027700.m1	SA_24G038400.m1	0.132122	0.241776	0.546464
bHLH	SA_16G033600.m1	SA_24G047700.m1	0.0853625	0.191095	0.446702
bHLH	SA_16G178200.m1	SA_24G189900.m1	0.0285749	0.209839	0.136175
bHLH	SA_16G183600.m1	SA_24G200300.m1	0.0726729	0.163415	0.444715
bHLH	SA_17G109800.m1	SA_18G115500.m1	0.0256592	0.0556132	0.461387
bHLH	SA_17G132900.m1	SA_18G137400.m1	0.0423446	0.108337	0.390861
bHLH	SA_17G135800.m1	SA_18G140300.m1	0.0386207	0.0806029	0.479148
bHLH	SA_17G149900.m1	SA_18G156100.m1	0.0249676	0.0969088	0.257641
bHLH	SA_17G151200.m1	SA_18G157300.m1	0.0187217	0.0618157	0.302863
bHLH	SA_17G155700.m2	SA_18G161900.m1	0.0468655	0.0471514	0.993938
bHLH	SA_17G021400.m1	SA_18G020600.m1	0.00277585	0.0133833	0.207412
bHLH	SA_17G027000.m1	SA_18G026300.m1	0.0337093	0.0804136	0.419199
bHLH	SA_17G041300.m1	SA_18G040800.m1	0.0103539	0.0657956	0.157365
bHLH	SA_17G132900.m1	SA_23G052400.m1	0.444781	0.856364	0.519383
bHLH	SA_17G149900.m1	SA_23G036000.m1	0.346032	0.879842	0.393289
bHLH	SA_17G155700.m2	SA_23G020100.m1	0.26966	0.706004	0.381953
bHLH	SA_17G159700.m1	SA_23G013700.m1	0.261192	1.06634	0.244943
bHLH	SA_17G149900.m1	SA_24G042700.m1	0.306949	0.932019	0.329338
bHLH	SA_17G151200.m1	SA_24G038400.m1	0.289869	1.0217	0.283713
bHLH	SA_17G151400.m1	SA_24G037900.m1	0.288687	1.07173	0.269365
bHLH	SA_17G155700.m2	SA_24G028100.m1	0.285877	0.752572	0.379866
bHLH	SA_17G159700.m1	SA_24G019800.m1	0.256675	0.995509	0.257833
bHLH	SA_17G170300.m1	SA_U016100.m1	0.0439445	0.219448	0.20025
bHLH	SA_18G026300.m1	SA_18G140300.m1	0.363984	1.07379	0.338973
bHLH	SA_18G137400.m1	SA_23G052400.m1	0.445604	0.899506	0.495388
bHLH	SA_18G151900.m1	SA_23G039200.m1	0.331833	0.660067	0.502726
bHLH	SA_18G156100.m1	SA_23G036000.m1	0.335362	0.838393	0.400006
bHLH	SA_18G161900.m1	SA_23G020100.m1	0.240707	0.639827	0.376206
bHLH	SA_18G151900.m1	SA_24G047700.m1	0.282157	0.644726	0.437639
bHLH	SA_18G156100.m1	SA_24G042700.m1	0.321981	0.858325	0.375128
bHLH	SA_18G157300.m1	SA_24G038400.m1	0.285073	1.02911	0.277009
bHLH	SA_18G157600.m1	SA_24G037900.m1	0.415108	1.79048	0.231841
bHLH	SA_18G161900.m1	SA_24G028100.m1	0.280908	0.706024	0.397874
bHLH	SA_19G076900.m1	SA_20G066300.m1	0.0134103	0.0679477	0.197362
bHLH	SA_19G204200.m1	SA_20G129900.m1	0.0337756	0.0302962	1.11485
bHLH	SA_19G240100.m1	SA_20G152700.m2	0.0754313	0.116925	0.645127
bHLH	SA_19G016000.m1	SA_20G005700.m1	0.0294423	0.0740472	0.397615
bHLH	SA_19G028600.m1	SA_20G027000.m1	0.0892818	0.129378	0.690083
bHLH	SA_19G186100.m1	SA_20G118300.m1	0.0833889	0.187275	0.445276
bHLH	SA_21G065300.m1	SA_22G069300.m1	0.0271148	0.0763333	0.355216
bHLH	SA_21G095700.m1	SA_22G097900.m1	0.0196776	0.0426344	0.461542
bHLH	SA_21G108800.m1	SA_22G112000.m1	0.0360219	0.0759181	0.474483
bHLH	SA_21G149300.m1	SA_22G149400.m1	0.0273135	0.0475694	0.574183
bHLH	SA_21G152000.m1	SA_22G152400.m1	0.0124786	0.0692533	0.180188
bHLH	SA_21G000700.m1	SA_22G000700.m1	0	0	NaN
bHLH	SA_21G010200.m1	SA_22G010700.m1	0.0050115	0.00769731	0.651072
bHLH	SA_21G022300.m1	SA_22G019900.m1	0.0254874	0.077381	0.329375
bHLH	SA_21G030600.m1	SA_22G031300.m1	0.0436395	0.086929	0.502013
bHLH	SA_21G149300.m1	SA_25G156200.m1	0.0513413	0.27288	0.188146
bHLH	SA_21G152000.m1	SA_25G161000.m1	0.244491	0.571129	0.428083
bHLH	SA_21G010200.m1	SA_25G019900.m1	0.183661	0.285035	0.644344
bHLH	SA_21G022300.m1	SA_25G004000.m1	0.0670069	0.243194	0.275529
bHLH	SA_21G149300.m1	SA_26G141100.m1	0.0603796	0.34164	0.176734
bHLH	SA_21G152000.m1	SA_26G145700.m1	0.0724888	0.195509	0.37077
bHLH	SA_21G010200.m1	SA_26G010000.m1	0.142464	0.292099	0.487726
bHLH	SA_21G022300.m1	SA_26G025300.m1	0.0837592	0.222289	0.376803
bHLH	SA_22G149400.m1	SA_25G156200.m1	0.0495366	0.297789	0.166348
bHLH	SA_22G152400.m1	SA_25G161000.m1	0.193827	0.474495	0.408491
bHLH	SA_22G181500.m1	SA_25G227700.m1	0.0763002	0.271972	0.280544
bHLH	SA_22G010700.m1	SA_25G019900.m1	0.185403	0.285035	0.650456
bHLH	SA_22G019900.m1	SA_25G004000.m1	0.0643873	0.248141	0.259479
bHLH	SA_22G149400.m1	SA_26G141100.m1	0.0476279	0.348689	0.136591
bHLH	SA_22G152400.m1	SA_26G145700.m1	0.0789349	0.2211	0.35701
bHLH	SA_22G181500.m1	SA_26G192700.m1	0.0640175	0.249991	0.25608
bHLH	SA_22G010700.m1	SA_26G010000.m1	0.144051	0.292099	0.493157
bHLH	SA_22G019900.m1	SA_26G025300.m1	0.0775908	0.22675	0.342187
bHLH	SA_23G039200.m1	SA_24G047700.m1	0.0503473	0.109349	0.460427
bHLH	SA_23G013700.m1	SA_24G019800.m1	0.0237152	0.0871404	0.272149
bHLH	SA_23G020100.m1	SA_24G028100.m1	0.0350474	0.0791274	0.442923
bHLH	SA_23G003500.m1	SA_24G038400.m1	0.0594703	0.109757	0.541833
bHLH	SA_23G112700.m1	SA_24G172500.m1	0.0278765	0.0724983	0.384512
bHLH	SA_23G125200.m1	SA_24G189900.m1	0.0131582	0.102666	0.128166
bHLH	SA_23G131500.m1	SA_24G200300.m1	0.0155081	0.0457459	0.339005
bHLH	SA_23G112700.m1	SA_27G224100.m1	0.343453	1.45092	0.236714
bHLH	SA_23G112700.m1	SA_28G160400.m1	0.324773	1.45041	0.223918
bHLH	SA_23G112700.m1	SA_29G025600.m1	0.371767	1.53731	0.24183
bHLH	SA_23G112700.m1	SA_30G027500.m1	0.362846	1.54329	0.235111
bHLH	SA_24G172500.m1	SA_27G224100.m1	0.32025	1.42483	0.224764
bHLH	SA_24G172500.m1	SA_28G160400.m1	0.316871	1.36928	0.231414
bHLH	SA_24G172500.m1	SA_30G027500.m1	0.32534	1.27875	0.25442
bHLH	SA_25G156200.m1	SA_26G141100.m1	0.0250695	0.140252	0.178746
bHLH	SA_25G161000.m1	SA_26G145700.m1	0.208695	0.443142	0.470944
bHLH	SA_25G227700.m1	SA_26G192700.m1	0.0417528	0.0901223	0.46329
bHLH	SA_25G004000.m1	SA_26G025300.m1	0.0178943	0.0471565	0.379466
bHLH	SA_25G019900.m1	SA_26G010000.m1	0.0755659	0.132117	0.571961
bHLH	SA_27G087100.m1	SA_28G034200.m1	0.0502933	0.0763602	0.658633
bHLH	SA_27G101400.m1	SA_28G040500.m1	0.0847291	0.094257	0.898915
bHLH	SA_27G108300.m1	SA_28G044500.m1	0.0520163	0.0805289	0.645933
bHLH	SA_27G205800.m2	SA_28G124600.m2	0.0544423	0.12045	0.451991
bHLH	SA_27G250200.m1	SA_28G164300.m1	0.0268685	0.113963	0.235766
bHLH	SA_27G224100.m1	SA_28G160400.m1	0.0261921	0.0781913	0.334974
bHLH	SA_27G230400.m1	SA_28G154800.m1	0.021207	0.103093	0.205708
bHLH	SA_27G246400.m1	SA_28G140700.m1	0.0370932	0.0952618	0.389381
bHLH	SA_27G224100.m1	SA_29G025600.m1	0.0574807	0.221715	0.259255
bHLH	SA_27G230400.m1	SA_29G029800.m1	0.0380808	0.353813	0.107629
bHLH	SA_27G205800.m2	SA_29G057300.m1	0.125535	0.325882	0.385217
bHLH	SA_27G250200.m1	SA_29G022000.m1	0.0642349	0.248725	0.258257
bHLH	SA_27G108300.m1	SA_29G127900.m1	0.144136	0.272108	0.529703
bHLH	SA_27G224100.m1	SA_30G027500.m1	0.0606722	0.206635	0.293621
bHLH	SA_27G230400.m1	SA_30G031600.m1	0.136556	0.558004	0.244723
bHLH	SA_27G246400.m1	SA_30G045300.m1	0.124397	0.221527	0.561543
bHLH	SA_27G205800.m2	SA_30G059800.m1	0.142744	0.298939	0.477503
bHLH	SA_27G087100.m1	SA_30G170100.m1	0.433935	0.626676	0.69244
bHLH	SA_27G108300.m1	SA_30G152800.m1	0.316677	0.537963	0.58866
bHLH	SA_27G133800.m1	SA_30G127800.m1	0.474086	0.815639	0.581245
bHLH	SA_27G250200.m1	SA_30G023500.m1	0.0690672	0.267034	0.258645
bHLH	SA_28G092500.m2	SA_29G095400.m1	0.0771388	0.1642	0.469784
bHLH	SA_28G124600.m2	SA_29G057300.m1	0.106415	0.299468	0.355346
bHLH	SA_28G154800.m1	SA_29G029800.m1	0.0320587	0.383787	0.0835325
bHLH	SA_28G160400.m1	SA_29G025600.m1	0.0512743	0.202411	0.253319
bHLH	SA_28G164300.m1	SA_29G022000.m1	0.0547564	0.248076	0.220724
bHLH	SA_28G044500.m1	SA_29G127900.m1	0.135019	0.288469	0.468052
bHLH	SA_28G092500.m2	SA_30G106300.m1	0.0873477	0.151776	0.575503
bHLH	SA_28G124600.m2	SA_30G059800.m1	0.118587	0.288792	0.410632
bHLH	SA_28G140700.m1	SA_30G045300.m1	0.124377	0.198134	0.627743
bHLH	SA_28G154800.m1	SA_30G031600.m1	0.0346055	0.418066	0.0827752
bHLH	SA_28G160400.m1	SA_30G027500.m1	0.0587363	0.187656	0.313
bHLH	SA_28G164300.m1	SA_30G023500.m1	0.0595278	0.26633	0.223512
bHLH	SA_28G034200.m1	SA_30G170100.m1	0.421571	0.683584	0.616707
bHLH	SA_28G044500.m1	SA_30G152800.m1	0.295351	0.529719	0.557562
bHLH	SA_29G057300.m1	SA_30G059800.m1	0.0356167	0.0643879	0.553158
bHLH	SA_29G095400.m1	SA_30G106300.m1	0.016281	0.0302744	0.537782
bHLH	SA_29G127900.m1	SA_30G152800.m1	0.297909	0.549451	0.542194
bHLH	SA_29G022000.m1	SA_30G023500.m1	0.0223314	0.0133189	1.67667
bHLH	SA_29G025600.m1	SA_30G027500.m1	0.0242872	0.0371384	0.653965
bHLH	SA_29G029800.m1	SA_30G031600.m1	0.0164101	0.103837	0.158037
average			0.180809	0.541767	0.383382
bZIP	SA_01G191000.m1	SA_02G188700.m1	0.0275719	0.0705236	0.39096
bZIP	SA_01G198800.m1	SA_02G197100.m1	0.0599448	0.179271	0.334381
bZIP	SA_01G213700.m3	SA_02G214500.m2	0.0227167	0.0774167	0.293434
bZIP	SA_01G216900.m1	SA_02G217100.m1	0.1561	0.255623	0.610663
bZIP	SA_01G237700.m1	SA_02G236700.m1	0.0376703	0.0819368	0.459748
bZIP	SA_01G265800.m1	SA_02G264200.m1	0.084388	0.0938456	0.899221
bZIP	SA_01G007200.m1	SA_02G010100.m1	0.0425921	0.030004	1.41955
bZIP	SA_01G056000.m1	SA_02G060200.m1	0.00907531	0.0685408	0.132407
bZIP	SA_01G060600.m1	SA_02G064900.m1	0.0295896	0.0816021	0.362609
bZIP	SA_01G355400.m1	SA_02G382800.m1	0.0736623	0.0671875	1.09637
bZIP	SA_01G368100.m1	SA_02G369500.m1	0.0311307	0.0766244	0.406276
bZIP	SA_01G376200.m1	SA_02G361700.m1	0.0486865	0.0592135	0.82222
bZIP	SA_01G213700.m3	SA_03G296100.m1	0.229762	1.25684	0.182809
bZIP	SA_01G198800.m1	SA_03G324900.m1	0.302338	1.17588	0.257116
bZIP	SA_01G198800.m1	SA_04G319800.m1	0.287247	1.18358	0.242693
bZIP	SA_01G213700.m3	SA_04G341700.m1	0.242218	1.24831	0.194037
bZIP	SA_01G198800.m1	SA_05G047000.m1	0.32956	0.975457	0.337852
bZIP	SA_01G216900.m1	SA_05G079500.m1	0.305656	1.33215	0.229445
bZIP	SA_01G237700.m1	SA_05G147700.m1	0.334045	1.49781	0.223022
bZIP	SA_01G198800.m1	SA_06G049600.m1	0.305614	0.904283	0.337963
bZIP	SA_01G213700.m3	SA_06G077700.m1	0.222374	1.18494	0.187667
bZIP	SA_01G216900.m1	SA_06G081000.m1	0.320856	1.60239	0.200237
bZIP	SA_01G237700.m1	SA_06G147900.m1	0.470473	1.5603	0.301527
bZIP	SA_01G047700.m1	SA_07G225300.m1	0.0491098	0.351711	0.139631
bZIP	SA_01G056000.m1	SA_07G235300.m1	0.0183175	0.16599	0.110353
bZIP	SA_01G007200.m1	SA_07G277800.m1	0.147121	0.277947	0.529313
bZIP	SA_01G368100.m1	SA_07G026700.m1	0.0661298	0.188851	0.350169
bZIP	SA_01G368100.m1	SA_08G027500.m1	0.0649304	0.188729	0.34404
bZIP	SA_01G376200.m1	SA_08G022100.m1	0.139704	0.3241	0.431051
bZIP	SA_01G047700.m1	SA_08G307100.m1	0.0459562	0.282358	0.162758
bZIP	SA_01G056000.m1	SA_08G299700.m1	0.0196303	0.160939	0.121974
bZIP	SA_01G060600.m1	SA_08G296500.m1	0.100576	0.239595	0.419774
bZIP	SA_01G007200.m1	SA_08G259400.m1	0.153895	0.308709	0.49851
bZIP	SA_01G213700.m3	SA_08G301700.m1	0.417039	NaN	NaN
bZIP	SA_01G007200.m1	SA_11G235600.m1	0.242643	0.70358	0.344868
bZIP	SA_01G007200.m1	SA_12G331400.m1	0.240672	0.570361	0.421964
bZIP	SA_01G265800.m1	SA_19G235900.m1	0.115439	0.156956	0.735485
bZIP	SA_01G191000.m1	SA_19G097500.m1	0.0521039	0.252956	0.20598
bZIP	SA_01G198800.m1	SA_19G084300.m1	0.144416	0.383625	0.376452
bZIP	SA_01G216900.m1	SA_19G053400.m1	0.202235	0.288314	0.70144
bZIP	SA_01G237700.m1	SA_19G008500.m1	0.0652109	0.198317	0.328821
bZIP	SA_01G237700.m1	SA_20G012000.m1	0.0712453	0.209186	0.340583
bZIP	SA_01G191000.m1	SA_20G082500.m1	0.0546145	0.246383	0.221665
bZIP	SA_01G198800.m1	SA_20G071800.m1	0.0900166	0.269784	0.333662
bZIP	SA_01G216900.m1	SA_20G047600.m1	0.199174	0.383331	0.519588
bZIP	SA_01G265800.m1	SA_20G156300.m1	0.13207	0.138738	0.951938
bZIP	SA_01G047700.m1	SA_21G200200.m1	0.150006	0.773364	0.193965
bZIP	SA_01G056000.m1	SA_21G204500.m1	0.0641055	1.21036	0.0529639
bZIP	SA_01G376200.m1	SA_21G030100.m1	0.300271	1.30991	0.22923
bZIP	SA_01G376200.m1	SA_22G030700.m1	0.315943	1.35063	0.233923
bZIP	SA_01G376200.m1	SA_25G045600.m1	0.313195	1.57443	0.198926
bZIP	SA_01G056000.m1	SA_25G197800.m1	0.0580979	1.05234	0.0552085
bZIP	SA_01G368100.m1	SA_25G004200.m1	0.505057	1.46907	0.343794
bZIP	SA_01G047700.m1	SA_25G203300.m1	0.112226	0.718925	0.156102
bZIP	SA_01G368100.m1	SA_26G025000.m1	0.496584	1.95791	0.253631
bZIP	SA_01G376200.m1	SA_26G038900.m1	0.313899	1.48257	0.211727
bZIP	SA_01G047700.m1	SA_26G214800.m1	0.119568	0.774099	0.15446
bZIP	SA_01G056000.m1	SA_26G221200.m1	0.0639732	0.957314	0.0668257
bZIP	SA_02G197100.m1	SA_03G324900.m1	0.297582	1.39577	0.213203
bZIP	SA_02G214500.m2	SA_03G296100.m1	0.223395	1.32003	0.169235
bZIP	SA_02G197100.m1	SA_04G319800.m1	0.281998	1.52894	0.184441
bZIP	SA_02G214500.m2	SA_04G341700.m1	0.23898	1.31987	0.181063
bZIP	SA_02G197100.m1	SA_05G047000.m1	0.283373	1.09288	0.259291
bZIP	SA_02G217100.m1	SA_05G079500.m1	0.302679	1.28309	0.235898
bZIP	SA_02G236700.m1	SA_05G147700.m1	0.337383	1.46384	0.230477
bZIP	SA_02G197100.m1	SA_06G049600.m1	0.269714	1.04736	0.257519
bZIP	SA_02G214500.m2	SA_06G077700.m1	0.222437	1.30639	0.170269
bZIP	SA_02G217100.m1	SA_06G081000.m1	0.347257	1.48756	0.23344
bZIP	SA_02G236700.m1	SA_06G147900.m1	0.481788	1.50168	0.320833
bZIP	SA_02G060200.m1	SA_07G235300.m1	0.0183095	0.177292	0.103274
bZIP	SA_02G064900.m1	SA_07G238900.m1	0.308677	0.548385	0.562884
bZIP	SA_02G369500.m1	SA_07G026700.m1	0.0674479	0.221898	0.303958
bZIP	SA_02G010100.m1	SA_07G277800.m1	0.156475	0.270624	0.5782
bZIP	SA_02G361700.m1	SA_08G022100.m1	0.191402	0.318982	0.600041
bZIP	SA_02G369500.m1	SA_08G027500.m1	0.063705	0.208364	0.305739
bZIP	SA_02G060200.m1	SA_08G299700.m1	0.0196218	0.172181	0.11396
bZIP	SA_02G064900.m1	SA_08G296500.m1	0.119207	0.229562	0.519281
bZIP	SA_02G010100.m1	SA_08G259400.m1	0.180961	0.318591	0.568004
bZIP	SA_02G214500.m2	SA_08G301700.m1	0.414212	NaN	NaN
bZIP	SA_02G010100.m1	SA_12G331400.m1	0.270052	0.587447	0.459704
bZIP	SA_02G264200.m1	SA_19G235900.m1	0.123795	0.187068	0.661763
bZIP	SA_02G188700.m1	SA_19G097500.m1	0.0529797	0.259093	0.204481
bZIP	SA_02G197100.m1	SA_19G084300.m1	0.161011	0.437365	0.368139
bZIP	SA_02G217100.m1	SA_19G053400.m1	0.100375	0.256848	0.390796
bZIP	SA_02G236700.m1	SA_19G008500.m1	0.0797451	0.275794	0.289148
bZIP	SA_02G236700.m1	SA_20G012000.m1	0.0733201	0.296844	0.246999
bZIP	SA_02G188700.m1	SA_20G082500.m1	0.0554898	0.246495	0.225116
bZIP	SA_02G197100.m1	SA_20G071800.m1	0.101868	0.369702	0.275541
bZIP	SA_02G217100.m1	SA_20G047600.m1	0.157287	0.380323	0.413562
bZIP	SA_02G264200.m1	SA_20G156300.m1	0.145909	0.166334	0.877207
bZIP	SA_02G060200.m1	SA_21G204500.m1	0.0626697	1.30883	0.0478822
bZIP	SA_02G361700.m1	SA_21G030100.m1	0.297091	0.981284	0.302757
bZIP	SA_02G361700.m1	SA_22G030700.m1	0.298442	1.09481	0.272597
bZIP	SA_02G369500.m1	SA_25G004200.m1	0.518683	1.46586	0.353842
bZIP	SA_02G060200.m1	SA_25G197800.m1	0.0566816	1.1286	0.0502229
bZIP	SA_02G361700.m1	SA_25G045600.m1	0.297373	1.31247	0.226575
bZIP	SA_02G361700.m1	SA_26G038900.m1	0.295054	1.18613	0.248752
bZIP	SA_02G369500.m1	SA_26G025000.m1	0.481111	1.81986	0.264367
bZIP	SA_02G060200.m1	SA_26G221200.m1	0.0602988	1.05401	0.0572091
bZIP	SA_03G269600.m1	SA_04G266300.m1	0.0403713	0.134531	0.300088
bZIP	SA_03G051400.m1	SA_04G067300.m1	0.0200765	0.0641245	0.313086
bZIP	SA_03G296100.m1	SA_04G341700.m1	0.0238457	0.0443752	0.537365
bZIP	SA_03G321400.m1	SA_04G323100.m1	0.0299983	0.0412044	0.728037
bZIP	SA_03G321500.m1	SA_04G323000.m1	0.023557	0.0513386	0.458855
bZIP	SA_03G324900.m1	SA_04G319800.m1	0.0211034	0.0416774	0.506351
bZIP	SA_03G051400.m1	SA_05G206200.m1	0.0546635	0.201	0.271958
bZIP	SA_03G296100.m1	SA_05G076300.m1	0.0556446	0.170825	0.325741
bZIP	SA_03G269600.m1	SA_05G101300.m1	0.0732402	0.395224	0.185313
bZIP	SA_03G321500.m1	SA_05G049800.m1	0.0386009	0.157326	0.245357
bZIP	SA_03G324900.m1	SA_05G047000.m1	0.0687572	0.263943	0.2605
bZIP	SA_03G269600.m1	SA_06G102200.m1	0.0514609	0.336788	0.152799
bZIP	SA_03G296100.m1	SA_06G077700.m1	0.0525129	0.206627	0.254144
bZIP	SA_03G321400.m1	SA_06G052700.m1	0.222583	0.432194	0.515006
bZIP	SA_03G321500.m1	SA_06G052600.m1	0.0484323	0.172536	0.280708
bZIP	SA_03G324900.m1	SA_06G049600.m1	0.0546176	0.238762	0.228753
bZIP	SA_03G051400.m1	SA_06G240600.m1	0.0428224	0.159741	0.268074
bZIP	SA_03G321500.m1	SA_07G107700.m1	0.379473	1.80305	0.210462
bZIP	SA_03G324900.m1	SA_19G084300.m1	0.343773	1.35015	0.254619
bZIP	SA_03G321500.m1	SA_20G069300.m2	0.165333	1.25513	0.131726
bZIP	SA_03G324900.m1	SA_20G071800.m1	0.289629	1.32769	0.218145
bZIP	SA_04G319800.m1	SA_05G047000.m1	0.0745899	0.265444	0.281
bZIP	SA_04G323000.m1	SA_05G049800.m1	0.041476	0.167401	0.247763
bZIP	SA_04G067300.m1	SA_05G206200.m1	0.0853041	0.168962	0.504872
bZIP	SA_04G266300.m1	SA_05G101300.m1	0.0758076	0.43888	0.172729
bZIP	SA_04G146500.m1	SA_05G189300.m1	0.187756	0.239307	0.784581
bZIP	SA_04G319800.m1	SA_06G049600.m1	0.0639559	0.233905	0.273427
bZIP	SA_04G323000.m1	SA_06G052600.m1	0.0513513	0.161677	0.317617
bZIP	SA_04G323100.m1	SA_06G052700.m1	0.271857	0.355802	0.764066
bZIP	SA_04G341700.m1	SA_06G077700.m1	0.0597308	0.188249	0.317296
bZIP	SA_04G266300.m1	SA_06G102200.m1	0.0946965	0.385701	0.245518
bZIP	SA_04G067300.m1	SA_06G240600.m1	0.0732882	0.16756	0.437385
bZIP	SA_04G146500.m1	SA_06G191200.m1	0.172936	0.250391	0.690663
bZIP	SA_04G323000.m1	SA_16G102100.m1	0.396417	2.07815	0.190754
bZIP	SA_04G319800.m1	SA_19G084300.m1	0.355778	1.2311	0.288992
bZIP	SA_04G319800.m1	SA_20G071800.m1	0.279436	1.32659	0.210642
bZIP	SA_04G323000.m1	SA_20G069300.m2	0.183155	1.20058	0.152556
bZIP	SA_05G047000.m1	SA_06G049600.m1	0.0420917	0.0626451	0.671907
bZIP	SA_05G049800.m1	SA_06G052600.m1	0.0252454	0.0574168	0.439686
bZIP	SA_05G077300.m1	SA_06G079300.m1	0.034763	0.0717153	0.484736
bZIP	SA_05G079500.m1	SA_06G081000.m1	0.157753	0.256696	0.614553
bZIP	SA_05G101300.m1	SA_06G102200.m1	0.0387299	0.191461	0.202286
bZIP	SA_05G147700.m1	SA_06G147900.m1	0.174679	0.415368	0.42054
bZIP	SA_05G189300.m1	SA_06G191200.m1	0.0447115	0.0909578	0.491563
bZIP	SA_05G281100.m1	SA_06G297400.m1	0.00529745	0.0482799	0.109724
bZIP	SA_05G289200.m1	SA_06G289200.m1	0.0214903	0.0494006	0.435022
bZIP	SA_05G304300.m1	SA_06G273500.m1	0.00787065	0.10945	0.0719107
bZIP	SA_05G309800.m1	SA_06G267400.m1	0.0836211	0.170461	0.490558
bZIP	SA_05G311500.m1	SA_06G266000.m1	0.0494383	0.0965799	0.51189
bZIP	SA_05G316500.m1	SA_06G262400.m1	0.040482	0.0914094	0.442865
bZIP	SA_05G206200.m1	SA_06G240600.m1	0.0143803	0.0673349	0.213564
bZIP	SA_05G343300.m1	SA_06G344200.m1	0.135864	0.530471	0.25612
bZIP	SA_05G076300.m1	SA_06G077700.m1	0.0380344	0.0891674	0.426551
bZIP	SA_05G304300.m1	SA_09G037900.m1	0.21372	1.12686	0.189659
bZIP	SA_05G311500.m1	SA_09G031900.m1	0.47227	1.66732	0.283252
bZIP	SA_05G304300.m1	SA_10G036100.m1	0.246461	1.06774	0.230826
bZIP	SA_05G309800.m1	SA_11G287800.m1	0.310456	0.869128	0.357204
bZIP	SA_05G311500.m1	SA_11G289500.m1	0.559038	1.39633	0.400363
bZIP	SA_05G309800.m1	SA_12G395700.m1	0.422272	1.11541	0.378582
bZIP	SA_05G311500.m1	SA_12G397400.m1	0.591368	1.28286	0.460976
bZIP	SA_05G309800.m1	SA_13G236300.m1	0.0847014	0.198145	0.427471
bZIP	SA_05G311500.m1	SA_13G238300.m1	0.0954411	0.243013	0.39274
bZIP	SA_05G316500.m1	SA_13G244900.m1	0.105579	0.191895	0.550194
bZIP	SA_05G343300.m1	SA_13G275100.m1	0.114999	0.569138	0.202058
bZIP	SA_05G309800.m1	SA_14G236800.m1	0.069789	0.191998	0.363488
bZIP	SA_05G311500.m1	SA_14G239400.m1	0.0922379	0.255591	0.360881
bZIP	SA_05G343300.m1	SA_14G276300.m1	0.123451	0.517118	0.238728
bZIP	SA_05G049800.m1	SA_16G102100.m1	0.404526	1.90278	0.212598
bZIP	SA_05G147700.m1	SA_19G008500.m1	0.326156	1.28133	0.254544
bZIP	SA_05G047000.m1	SA_19G084300.m1	0.360369	0.988366	0.364611
bZIP	SA_05G077300.m1	SA_19G056000.m1	0.286363	0.956573	0.299364
bZIP	SA_05G079500.m1	SA_19G053400.m1	0.331964	1.5988	0.207633
bZIP	SA_05G047000.m1	SA_20G071800.m1	0.315952	1.10365	0.28628
bZIP	SA_05G049800.m1	SA_20G069300.m2	0.167605	1.2279	0.136497
bZIP	SA_05G077300.m1	SA_20G049400.m1	0.208685	0.764198	0.273077
bZIP	SA_05G079500.m1	SA_20G047600.m1	0.363287	1.65141	0.219986
bZIP	SA_05G147700.m1	SA_20G012000.m1	0.338934	1.6003	0.211794
bZIP	SA_06G240600.m1	SA_06G273500.m1	0.361813	1.02785	0.352011
bZIP	SA_06G052600.m1	SA_07G107700.m1	0.422175	1.75879	0.240037
bZIP	SA_06G077700.m1	SA_08G301700.m1	0.337683	NaN	NaN
bZIP	SA_06G079300.m1	SA_08G299700.m1	0.150915	NaN	NaN
bZIP	SA_06G266000.m1	SA_09G031900.m1	0.473209	1.45313	0.325648
bZIP	SA_06G273500.m1	SA_09G037900.m1	0.205699	1.05265	0.19541
bZIP	SA_06G273500.m1	SA_10G036100.m1	0.252993	1.04928	0.241111
bZIP	SA_06G289200.m1	SA_11G270600.m1	0.257877	0.920245	0.280227
bZIP	SA_06G266000.m1	SA_11G289500.m1	0.646362	1.51277	0.427269
bZIP	SA_06G267400.m1	SA_11G287800.m1	0.329582	1.03216	0.319314
bZIP	SA_06G289200.m1	SA_12G376800.m1	0.304732	0.9466	0.321923
bZIP	SA_06G266000.m1	SA_12G397400.m1	0.565527	1.33585	0.423344
bZIP	SA_06G267400.m1	SA_12G395700.m1	0.42109	1.35488	0.310796
bZIP	SA_06G344200.m1	SA_13G275100.m1	0.0605149	0.250833	0.241256
bZIP	SA_06G262400.m1	SA_13G244900.m1	0.116507	0.30988	0.375976
bZIP	SA_06G266000.m1	SA_13G238300.m1	0.12857	0.203101	0.633036
bZIP	SA_06G267400.m1	SA_13G236300.m1	0.107475	0.233518	0.460243
bZIP	SA_06G344200.m1	SA_14G276300.m1	0.0660929	0.322424	0.204987
bZIP	SA_06G345000.m1	SA_14G277300.m1	0.110546	0.248051	0.445659
bZIP	SA_06G262400.m1	SA_14G245000.m1	0.185791	0.367893	0.505015
bZIP	SA_06G266000.m1	SA_14G239400.m1	0.139667	0.220963	0.632084
bZIP	SA_06G267400.m1	SA_14G236800.m1	0.104696	0.242428	0.431866
bZIP	SA_06G052600.m1	SA_16G102100.m1	0.402732	1.90581	0.211318
bZIP	SA_06G147900.m1	SA_19G008500.m1	0.478536	1.56879	0.305035
bZIP	SA_06G049600.m1	SA_19G084300.m1	0.337782	0.925372	0.365023
bZIP	SA_06G079300.m1	SA_19G056000.m1	0.234279	0.831696	0.281688
bZIP	SA_06G081000.m1	SA_19G053400.m1	0.353106	2.41964	0.145933
bZIP	SA_06G147900.m1	SA_20G012000.m1	0.474506	1.80195	0.26333
bZIP	SA_06G049600.m1	SA_20G071800.m1	0.288179	0.964145	0.298896
bZIP	SA_06G052600.m1	SA_20G069300.m2	0.172984	1.31052	0.131996
bZIP	SA_06G079300.m1	SA_20G049400.m1	0.183763	0.734676	0.250128
bZIP	SA_06G081000.m1	SA_20G047600.m1	0.432841	2.56445	0.168785
bZIP	SA_07G026700.m1	SA_08G027500.m1	0.0175318	0.0445336	0.393677
bZIP	SA_07G324100.m1	SA_08G312900.m1	0.0157074	0.0514487	0.305302
bZIP	SA_07G225300.m1	SA_08G307100.m1	0.0243794	0.0655483	0.371929
bZIP	SA_07G232700.m1	SA_08G301700.m1	0.083098	0.113963	0.729167
bZIP	SA_07G235300.m1	SA_08G299700.m1	0.0103965	0.0500565	0.207696
bZIP	SA_07G238900.m1	SA_08G296500.m1	0.470144	0.696702	0.674815
bZIP	SA_07G277800.m1	SA_08G259400.m1	0.0285361	0.0986675	0.289214
bZIP	SA_07G107700.m1	SA_08G110100.m1	0.187434	0.644863	0.290658
bZIP	SA_07G131100.m1	SA_09G221400.m1	0.0374785	0.0555442	0.674751
bZIP	SA_07G159500.m1	SA_09G263600.m1	0.0125657	0.0349918	0.359106
bZIP	SA_07G094200.m1	SA_09G125100.m1	0.0216691	0.05572	0.388892
bZIP	SA_07G104300.m1	SA_09G138900.m1	0.0126764	0.0535942	0.236525
bZIP	SA_07G107700.m1	SA_09G145300.m1	0.0905134	0.163979	0.551981
bZIP	SA_07G089300.m1	SA_09G112900.m1	0.0478024	0.0652585	0.732507
bZIP	SA_07G277800.m1	SA_12G331400.m1	0.27045	0.635043	0.425877
bZIP	SA_07G104300.m1	SA_15G159400.m1	0.121448	0.868835	0.139783
bZIP	SA_07G107700.m1	SA_15G163100.m1	0.118798	0.426063	0.278827
bZIP	SA_07G104300.m1	SA_16G099000.m1	0.112914	0.887459	0.127233
bZIP	SA_07G107700.m1	SA_16G102100.m1	0.183725	0.543861	0.337817
bZIP	SA_07G089300.m1	SA_21G051100.m1	0.0436444	0.090305	0.4833
bZIP	SA_07G104300.m1	SA_21G064500.m1	0.0503497	0.233192	0.215915
bZIP	SA_07G225300.m1	SA_21G200200.m1	0.177269	0.819608	0.216285
bZIP	SA_07G235300.m1	SA_21G204500.m1	0.0663976	1.0838	0.0612638
bZIP	SA_07G159500.m1	SA_21G099900.m1	0.0487448	0.113244	0.430439
bZIP	SA_07G131100.m1	SA_21G127800.m1	0.129902	0.117922	1.10159
bZIP	SA_07G089300.m1	SA_22G053700.m1	0.0360991	0.0964341	0.374339
bZIP	SA_07G104300.m1	SA_22G068500.m1	0.0432687	0.232314	0.186251
bZIP	SA_07G159500.m1	SA_22G103000.m1	0.0388227	0.102485	0.378814
bZIP	SA_07G131100.m1	SA_22G126200.m1	0.167274	0.206448	0.810247
bZIP	SA_07G026700.m1	SA_25G004200.m1	0.551247	1.59585	0.345426
bZIP	SA_07G232700.m1	SA_25G196600.m1	0.376372	0.593249	0.634425
bZIP	SA_07G235300.m1	SA_25G197800.m1	0.0610927	1.03845	0.0588307
bZIP	SA_07G225300.m1	SA_25G203300.m1	0.170406	0.930473	0.183139
bZIP	SA_07G232700.m1	SA_25G196600.m1	0.376372	0.593249	0.634425
bZIP	SA_07G225300.m1	SA_26G214800.m1	0.168798	1.01794	0.165823
bZIP	SA_07G232700.m1	SA_26G222000.m1	0.375148	0.61056	0.614432
bZIP	SA_07G026700.m1	SA_26G025000.m1	0.521232	1.89831	0.274576
bZIP	SA_07G107700.m1	SA_31G144300.m1	0.182593	0.652484	0.279843
bZIP	SA_08G110100.m1	SA_09G145300.m1	0.11961	0.473408	0.252658
bZIP	SA_08G110800.m1	SA_09G143800.m1	0.240218	0.583361	0.411784
bZIP	SA_08G259400.m1	SA_12G331400.m1	0.265024	0.650522	0.407402
bZIP	SA_08G110100.m1	SA_15G163100.m1	0.0417104	0.162572	0.256566
bZIP	SA_08G110800.m1	SA_15G161800.m1	0.144244	0.336704	0.4284
bZIP	SA_08G110100.m1	SA_16G102100.m1	0.0565381	0.209356	0.270057
bZIP	SA_08G022100.m1	SA_21G030100.m1	0.335753	1.10432	0.304038
bZIP	SA_08G299700.m1	SA_21G204500.m1	0.0745105	1.1326	0.0657871
bZIP	SA_08G307100.m1	SA_21G200200.m1	0.168482	0.850073	0.198198
bZIP	SA_08G307100.m1	SA_22G196500.m1	0.202764	0.932507	0.21744
bZIP	SA_08G022100.m1	SA_22G030700.m1	0.364111	1.21361	0.300022
bZIP	SA_08G301700.m1	SA_25G196600.m1	0.28776	0.479097	0.600631
bZIP	SA_08G307100.m1	SA_25G203300.m1	0.16688	0.904133	0.184575
bZIP	SA_08G027500.m1	SA_25G004200.m1	0.549294	1.51519	0.362524
bZIP	SA_08G022100.m1	SA_25G045600.m1	0.340238	1.16584	0.291838
bZIP	SA_08G022100.m1	SA_26G038900.m1	0.368685	1.334	0.276376
bZIP	SA_08G027500.m1	SA_26G025000.m1	0.510373	1.44324	0.35363
bZIP	SA_08G301700.m1	SA_26G222000.m1	0.269228	0.450874	0.597125
bZIP	SA_08G110100.m1	SA_31G144300.m1	0.019612	0.0788126	0.248844
bZIP	SA_08G110800.m1	SA_31G143900.m1	0.045214	0.0981862	0.460493
bZIP	SA_09G431300.m1	SA_10G311800.m1	0.0555137	0.0747817	0.742343
bZIP	SA_09G450000.m2	SA_10G330800.m2	0.0378501	0.0705671	0.536371
bZIP	SA_09G479600.m1	SA_10G359500.m1	0	0.00870837	0
bZIP	SA_09G000600.m1	SA_10G000700.m1	0.0362922	0.0837371	0.433406
bZIP	SA_09G010700.m1	SA_10G007700.m1	0.0248699	0.0407033	0.611004
bZIP	SA_09G037900.m1	SA_10G036100.m1	0.0175276	0.0396132	0.442468
bZIP	SA_09G331500.m1	SA_10G201900.m1	0.059957	0.0389066	1.54105
bZIP	SA_09G349900.m1	SA_10G226800.m1	0.111991	0.160187	0.699125
bZIP	SA_09G431300.m1	SA_11G049700.m1	0.111315	0.268207	0.415034
bZIP	SA_09G450000.m2	SA_11G031100.m1	0.0699083	0.234935	0.297564
bZIP	SA_09G479600.m1	SA_11G000500.m1	0.0589808	0.126964	0.464548
bZIP	SA_09G010700.m1	SA_11G313200.m1	0.0585663	0.243544	0.240476
bZIP	SA_09G031900.m1	SA_11G289500.m1	0.207482	0.524016	0.395946
bZIP	SA_09G349900.m1	SA_11G129300.m1	0.046163	0.187605	0.246065
bZIP	SA_09G431300.m1	SA_12G064200.m1	0.107164	0.29362	0.364974
bZIP	SA_09G450000.m2	SA_12G084300.m1	0.0696785	0.268269	0.259734
bZIP	SA_09G349900.m1	SA_12G140700.m1	0.05067	0.176767	0.286649
bZIP	SA_09G010700.m1	SA_12G425500.m1	0.048786	0.263305	0.185283
bZIP	SA_09G031900.m1	SA_12G397400.m1	0.171911	0.476992	0.360406
bZIP	SA_09G479600.m1	SA_12G000700.m1	0.05298	0.127264	0.416301
bZIP	SA_09G450000.m2	SA_13G022400.m1	0.244658	0.816284	0.299721
bZIP	SA_09G031900.m1	SA_13G238300.m1	0.441293	1.21768	0.362405
bZIP	SA_09G031900.m1	SA_14G239400.m1	0.458323	1.23876	0.369987
bZIP	SA_09G450000.m2	SA_14G048700.m1	0.26103	0.964106	0.270749
bZIP	SA_09G138900.m1	SA_15G159400.m1	0.114304	0.836613	0.136627
bZIP	SA_09G143800.m1	SA_15G161800.m1	0.258405	0.707678	0.365144
bZIP	SA_09G145300.m1	SA_15G163100.m1	0.100219	0.37243	0.269094
bZIP	SA_09G431300.m1	SA_15G033700.m1	0.455694	NaN	NaN
bZIP	SA_09G138900.m1	SA_16G099000.m1	0.0921022	0.848267	0.108577
bZIP	SA_09G145300.m1	SA_16G102100.m1	0.123517	0.354098	0.348823
bZIP	SA_09G431300.m1	SA_16G027900.m1	0.517661	NaN	NaN
bZIP	SA_09G450000.m2	SA_17G034500.m1	0.300905	0.90298	0.333236
bZIP	SA_09G450000.m2	SA_17G146100.m1	0.32401	1.24881	0.259455
bZIP	SA_09G450000.m2	SA_18G034700.m1	0.31801	0.902251	0.352463
bZIP	SA_09G450000.m2	SA_18G152400.m1	0.313979	1.44	0.218041
bZIP	SA_09G112900.m1	SA_21G051100.m1	0.0719026	0.137786	0.521845
bZIP	SA_09G138900.m1	SA_21G064500.m1	0.0480107	0.237104	0.202488
bZIP	SA_09G221400.m1	SA_21G127800.m1	0.143525	0.118604	1.21012
bZIP	SA_09G112900.m1	SA_22G053700.m1	0.0424029	0.0948965	0.446834
bZIP	SA_09G138900.m1	SA_22G068500.m1	0.0393186	0.231077	0.170154
bZIP	SA_09G263600.m1	SA_22G103000.m1	0.0455178	0.0826524	0.550713
bZIP	SA_09G221400.m1	SA_22G126200.m1	0.178885	0.187079	0.956198
bZIP	SA_09G450000.m2	SA_23G038700.m1	0.324071	1.15646	0.280226
bZIP	SA_09G450000.m2	SA_24G046900.m1	0.341748	1.19784	0.285304
bZIP	SA_09G143800.m1	SA_31G143900.m1	0.271736	0.593331	0.457984
bZIP	SA_09G145300.m1	SA_31G144300.m1	0.123741	0.473758	0.261189
bZIP	SA_09G000600.m1	SA_U004000.m1	0.0389192	0.0839503	0.463598
bZIP	SA_10G311800.m1	SA_11G049700.m1	0.104786	0.226423	0.462786
bZIP	SA_10G330800.m2	SA_11G031100.m1	0.0666003	0.223156	0.298447
bZIP	SA_10G359500.m1	SA_11G000500.m1	0.0589808	0.137282	0.429632
bZIP	SA_10G007700.m1	SA_11G313200.m1	0.0571413	0.246465	0.231844
bZIP	SA_10G226800.m1	SA_11G129300.m1	0.131703	0.328104	0.401406
bZIP	SA_10G311800.m1	SA_12G064200.m1	0.0661846	0.154132	0.429402
bZIP	SA_10G330800.m2	SA_12G084300.m1	0.0655654	0.248665	0.26367
bZIP	SA_10G226800.m1	SA_12G140700.m1	0.127922	0.257385	0.497007
bZIP	SA_10G007700.m1	SA_12G425500.m1	0.0691006	0.233704	0.295676
bZIP	SA_10G359500.m1	SA_12G000700.m1	0.05298	0.137609	0.385005
bZIP	SA_10G330800.m2	SA_13G022400.m1	0.239408	0.911919	0.262532
bZIP	SA_10G330800.m2	SA_14G048700.m1	0.247941	0.988492	0.250828
bZIP	SA_10G311800.m1	SA_15G033700.m1	0.416868	NaN	NaN
bZIP	SA_10G311800.m1	SA_16G027900.m1	0.466195	NaN	NaN
bZIP	SA_10G330800.m2	SA_17G034500.m1	0.301659	0.958907	0.314586
bZIP	SA_10G330800.m2	SA_17G146100.m1	0.325016	1.3934	0.233254
bZIP	SA_10G330800.m2	SA_18G034700.m1	0.32504	1.01608	0.319896
bZIP	SA_10G330800.m2	SA_18G152400.m1	0.316986	1.59014	0.199345
bZIP	SA_10G330800.m2	SA_23G038700.m1	0.340362	1.19292	0.285319
bZIP	SA_10G000700.m1	SA_U004000.m1	0.00255211	0
bZIP	SA_11G270600.m1	SA_12G376800.m1	0.0543935	0.153127	0.355219
bZIP	SA_11G287000.m1	SA_12G394800.m1	0.0306341	0.0843981	0.362972
bZIP	SA_11G287800.m1	SA_12G395700.m1	0.223047	0.3688	0.604792
bZIP	SA_11G289500.m1	SA_12G397400.m1	0.119392	0.197455	0.604657
bZIP	SA_11G296400.m1	SA_12G406100.m1	0.0185702	0.0810633	0.229082
bZIP	SA_11G313200.m1	SA_12G425500.m1	0.0254681	0.119557	0.213022
bZIP	SA_11G000500.m1	SA_12G000700.m1	0.019577	0.0347636	0.563145
bZIP	SA_11G031100.m1	SA_12G084300.m1	0.0325991	0.0802452	0.406243
bZIP	SA_11G049700.m1	SA_12G064200.m1	0.108638	0.201259	0.539794
bZIP	SA_11G129300.m1	SA_12G140700.m1	0.0150811	0.0614759	0.245316
bZIP	SA_11G287000.m1	SA_13G234900.m1	0.369974	0.619794	0.59693
bZIP	SA_11G287800.m1	SA_13G236300.m1	0.302831	0.855325	0.354054
bZIP	SA_11G289500.m1	SA_13G238300.m1	0.563956	1.39801	0.4034
bZIP	SA_11G031100.m1	SA_13G022400.m1	0.237908	0.847574	0.280693
bZIP	SA_11G287000.m1	SA_14G235500.m1	0.379603	0.587775	0.64583
bZIP	SA_11G287800.m1	SA_14G236800.m1	0.317857	0.936454	0.339426
bZIP	SA_11G289500.m1	SA_14G239400.m1	0.511736	1.27651	0.400886
bZIP	SA_11G031100.m1	SA_14G048700.m1	0.219895	0.934029	0.235426
bZIP	SA_11G031100.m1	SA_17G034500.m1	0.270515	0.803791	0.33655
bZIP	SA_11G031100.m1	SA_17G146100.m1	0.352381	1.31832	0.267296
bZIP	SA_11G031100.m1	SA_18G034700.m1	0.283706	0.811076	0.34979
bZIP	SA_11G031100.m1	SA_18G152400.m1	0.341858	1.37371	0.248857
bZIP	SA_11G031100.m1	SA_23G038700.m1	0.334612	1.29596	0.258195
bZIP	SA_11G031100.m1	SA_24G046900.m1	0.334488	1.22274	0.273556
bZIP	SA_12G394800.m1	SA_13G234900.m1	0.395326	0.677743	0.583297
bZIP	SA_12G395700.m1	SA_13G236300.m1	0.37366	1.0748	0.347654
bZIP	SA_12G397400.m1	SA_13G238300.m1	0.538362	1.27281	0.42297
bZIP	SA_12G084300.m1	SA_13G022400.m1	0.21857	0.933927	0.234033
bZIP	SA_12G394800.m1	SA_14G235500.m1	0.400966	0.652973	0.614062
bZIP	SA_12G395700.m1	SA_14G236800.m1	0.4289	1.23625	0.346936
bZIP	SA_12G397400.m1	SA_14G239400.m1	0.510804	1.19146	0.428721
bZIP	SA_12G084300.m1	SA_14G048700.m1	0.227281	0.97125	0.234009
bZIP	SA_12G064200.m1	SA_15G033700.m1	0.574664	NaN	NaN
bZIP	SA_12G064200.m1	SA_16G027900.m1	0.555002	NaN	NaN
bZIP	SA_12G084300.m1	SA_17G034500.m1	0.26857	0.805971	0.333225
bZIP	SA_12G084300.m1	SA_17G146100.m1	0.336575	1.37059	0.245569
bZIP	SA_12G084300.m1	SA_18G034700.m1	0.26666	0.892939	0.298631
bZIP	SA_12G084300.m1	SA_18G152400.m1	0.336057	1.59214	0.211072
bZIP	SA_12G084300.m1	SA_23G038700.m1	0.318575	1.37686	0.231378
bZIP	SA_12G084300.m1	SA_24G046900.m1	0.336988	1.31266	0.256721
bZIP	SA_13G125600.m1	SA_14G130200.m1	0.0168808	0.075119	0.224721
bZIP	SA_13G178400.m1	SA_14G181900.m1	0.0414716	0.0795447	0.521362
bZIP	SA_13G188200.m2	SA_14G190400.m1	0.0553418	0.0771358	0.717459
bZIP	SA_13G190900.m1	SA_14G192600.m1	0.0398193	0.0472639	0.842488
bZIP	SA_13G199500.m1	SA_14G202100.m1	0.0424937	0.0987518	0.430308
bZIP	SA_13G234900.m1	SA_14G235500.m1	0.0223219	0.0452202	0.493627
bZIP	SA_13G236300.m1	SA_14G236800.m1	0.033322	0.0869798	0.3831
bZIP	SA_13G238300.m1	SA_14G239400.m1	0.0514656	0.0846535	0.607955
bZIP	SA_13G251900.m1	SA_14G251300.m2	0.0129959	0.0418227	0.310739
bZIP	SA_13G275100.m1	SA_14G276300.m1	0.0222619	0.132342	0.168215
bZIP	SA_13G022400.m1	SA_14G048700.m1	0.0227997	0.0812494	0.280614
bZIP	SA_13G188200.m2	SA_15G009900.m1	0.226748	1.22902	0.184496
bZIP	SA_13G190900.m1	SA_15G008400.m1	0.34368	1.10996	0.309632
bZIP	SA_13G022400.m1	SA_17G034500.m1	0.0902959	0.177643	0.508299
bZIP	SA_13G188200.m2	SA_17G107900.m1	0.0780089	0.337863	0.230889
bZIP	SA_13G190900.m1	SA_17G106500.m1	0.0923402	0.2048	0.450879
bZIP	SA_13G199500.m1	SA_17G096400.m1	0.0834011	0.14377	0.580102
bZIP	SA_13G125600.m1	SA_17G156500.m1	0.0476163	0.160589	0.29651
bZIP	SA_13G178400.m1	SA_17G117500.m1	0.0869471	0.294952	0.294784
bZIP	SA_13G089700.m1	SA_17G071100.m2	0.0632956	0.331325	0.191038
bZIP	SA_13G089700.m1	SA_18G072200.m1	0.0627629	0.269902	0.232539
bZIP	SA_13G022400.m1	SA_18G034700.m1	0.089582	0.182496	0.490871
bZIP	SA_13G178400.m1	SA_18G122000.m1	0.080692	0.291787	0.276544
bZIP	SA_13G190900.m1	SA_18G112100.m1	0.0938769	0.215274	0.43608
bZIP	SA_13G199500.m1	SA_18G102400.m1	0.137547	0.203365	0.676358
bZIP	SA_13G022400.m1	SA_18G152400.m1	0.296962	0.900436	0.329797
bZIP	SA_13G190900.m1	SA_23G023900.m1	0.382765	1.05848	0.361617
bZIP	SA_13G199500.m1	SA_23G027100.m1	0.571073	0.734625	0.777366
bZIP	SA_13G022400.m1	SA_24G046900.m1	0.326354	0.880994	0.370438
bZIP	SA_13G190900.m1	SA_24G010400.m1	0.36205	0.998058	0.362754
bZIP	SA_13G199500.m1	SA_24G007700.m1	0.560435	1.38478	0.40471
bZIP	SA_14G190400.m1	SA_15G009900.m1	0.228533	1.30392	0.175267
bZIP	SA_14G192600.m1	SA_15G008400.m1	0.364294	1.17069	0.31118
bZIP	SA_14G181900.m1	SA_16G061700.m1	0.346076	1.57269	0.220053
bZIP	SA_14G048700.m1	SA_17G034500.m1	0.0942646	0.185335	0.508619
bZIP	SA_14G066600.m1	SA_17G051800.m2	0.310929	0.681124	0.456495
bZIP	SA_14G130200.m1	SA_17G156500.m1	0.049136	0.143904	0.341449
bZIP	SA_14G190400.m1	SA_17G107900.m1	0.050713	0.275029	0.184392
bZIP	SA_14G192600.m1	SA_17G106500.m1	0.103731	0.249275	0.416129
bZIP	SA_14G202100.m1	SA_17G096400.m1	0.0794919	0.104517	0.760567
bZIP	SA_14G181900.m1	SA_17G117500.m1	0.0861751	0.247109	0.348733
bZIP	SA_14G048700.m1	SA_18G034700.m1	0.0873206	0.184699	0.472773
bZIP	SA_14G066600.m1	SA_18G052100.m2	0.085837	0.289499	0.296502
bZIP	SA_14G181900.m1	SA_18G122000.m1	0.11767	0.352321	0.333987
bZIP	SA_14G192600.m1	SA_18G112100.m1	0.104266	0.231885	0.449645
bZIP	SA_14G202100.m1	SA_18G102400.m1	0.118094	0.111882	1.05552
bZIP	SA_14G192600.m1	SA_23G023900.m1	0.379775	1.13325	0.335119
bZIP	SA_14G192600.m1	SA_24G010400.m1	0.385943	1.00711	0.383218
bZIP	SA_15G033700.m1	SA_16G027900.m1	0.0353709	0.0932256	0.379412
bZIP	SA_15G159400.m1	SA_16G099000.m1	0.0317695	0.0995295	0.319196
bZIP	SA_15G161800.m1	SA_16G100900.m1	0.329568	0.462766	0.712169
bZIP	SA_15G163100.m1	SA_16G102100.m1	0.0286933	0.0515844	0.55624
bZIP	SA_15G084400.m1	SA_16G061700.m1	0.030571	0.134993	0.226463
bZIP	SA_15G008400.m1	SA_17G106500.m1	0.380047	1.09843	0.34599
bZIP	SA_15G009900.m1	SA_17G107900.m1	0.255625	1.22943	0.207922
bZIP	SA_15G008400.m1	SA_18G112100.m1	0.364458	1.32287	0.275506
bZIP	SA_15G159400.m1	SA_21G064500.m1	0.117232	0.876814	0.133702
bZIP	SA_15G159400.m1	SA_22G068500.m1	0.117726	0.938378	0.125457
bZIP	SA_15G008400.m1	SA_23G023900.m1	0.0591333	0.327242	0.180702
bZIP	SA_15G084400.m1	SA_23G073200.m1	0.0904793	0.304621	0.297023
bZIP	SA_15G008400.m1	SA_24G010400.m1	0.0623432	0.312917	0.199232
bZIP	SA_15G033700.m1	SA_24G038800.m3	0.159024	0.354248	0.448907
bZIP	SA_15G161800.m1	SA_31G143900.m1	0.106387	0.300107	0.354495
bZIP	SA_15G163100.m1	SA_31G144300.m1	0.0503789	0.213067	0.236446
bZIP	SA_16G099000.m1	SA_21G064500.m1	0.0993818	0.895996	0.110918
bZIP	SA_16G099000.m1	SA_22G068500.m1	0.117181	0.908967	0.128917
bZIP	SA_16G061700.m1	SA_23G073200.m1	0.111186	0.279742	0.397459
bZIP	SA_16G027900.m1	SA_24G038800.m3	0.133036	0.358966	0.370608
bZIP	SA_16G061700.m1	SA_24G097300.m1	0.11232	0.289247	0.388319
bZIP	SA_16G102100.m1	SA_31G144300.m1	0.0620138	0.207985	0.298165
bZIP	SA_16G082200.m1	SA_31G110000.m1	0.0704576	0.301742	0.233503
bZIP	SA_17G096400.m1	SA_18G102400.m1	0.0906621	0.0641349	1.41362
bZIP	SA_17G106500.m1	SA_18G112100.m1	0.0164323	0.0218495	0.752065
bZIP	SA_17G117500.m1	SA_18G122000.m1	0.0190228	0.127579	0.149105
bZIP	SA_17G146100.m1	SA_18G152400.m1	0.035445	0.0646953	0.547877
bZIP	SA_17G034500.m1	SA_18G034700.m1	0.0396346	0.0557463	0.710981
bZIP	SA_17G051800.m2	SA_18G052100.m2	0.258053	0.457839	0.563632
bZIP	SA_17G071100.m2	SA_18G072200.m1	0.0363113	0.0882872	0.411286
bZIP	SA_17G146100.m1	SA_23G038700.m1	0.20506	0.885014	0.231703
bZIP	SA_17G106500.m1	SA_23G023900.m1	0.385254	1.059	0.363791
bZIP	SA_17G106500.m1	SA_24G010400.m1	0.38974	0.975637	0.399472
bZIP	SA_17G146100.m1	SA_24G046900.m1	0.210907	0.849861	0.248166
bZIP	SA_18G152400.m1	SA_23G038700.m1	0.220955	0.890259	0.248192
bZIP	SA_18G112100.m1	SA_23G023900.m1	0.368215	1.26494	0.291093
bZIP	SA_18G112100.m1	SA_24G010400.m1	0.355189	1.04514	0.339849
bZIP	SA_18G152400.m1	SA_24G046900.m1	0.215893	0.879343	0.245516
bZIP	SA_19G053400.m1	SA_20G047600.m1	0.113085	0.147101	0.768757
bZIP	SA_19G056000.m1	SA_20G049400.m1	0.0213466	0.0391819	0.544808
bZIP	SA_19G084300.m1	SA_20G071800.m1	0.0770767	0.188486	0.408926
bZIP	SA_19G097500.m1	SA_20G082500.m1	0.0233669	0.0659524	0.3543
bZIP	SA_19G235900.m1	SA_20G156300.m1	0.0304782	0.0498522	0.611371
bZIP	SA_19G008500.m1	SA_20G012000.m1	0.0381542	0.0818995	0.465867
bZIP	SA_21G051100.m1	SA_22G053700.m1	0.02616	0.0451264	0.579705
bZIP	SA_21G056600.m1	SA_22G060600.m1	0.0211444	0.100187	0.211051
bZIP	SA_21G064500.m1	SA_22G068500.m1	0.0159426	0.107493	0.148313
bZIP	SA_21G099900.m1	SA_22G103000.m1	0.0120909	0.0430534	0.280836
bZIP	SA_21G113400.m2	SA_22G116600.m1	0.33359	0.515504	0.647115
bZIP	SA_21G127800.m1	SA_22G126200.m1	0.0674612	0.0718926	0.938361
bZIP	SA_21G006800.m1	SA_22G007100.m1	0.0217533	0.0589953	0.368729
bZIP	SA_21G030100.m1	SA_22G030700.m1	0.0121301	0.0448034	0.27074
bZIP	SA_21G204500.m1	SA_22G198400.m1	0.00389358	0.0779923	0.0499227
bZIP	SA_21G030100.m1	SA_25G045600.m1	0.0456752	0.278777	0.163842
bZIP	SA_21G204500.m1	SA_25G197800.m1	0.0151072	0.16729	0.0903058
bZIP	SA_21G189100.m1	SA_25G219000.m1	0.0729153	0.313243	0.232776
bZIP	SA_21G200200.m1	SA_25G203300.m1	0.033289	0.194181	0.171433
bZIP	SA_21G189100.m1	SA_26G202400.m1	0.101166	0.339656	0.297848
bZIP	SA_21G030100.m1	SA_26G038900.m1	0.0395206	0.24412	0.16189
bZIP	SA_21G200200.m1	SA_26G214800.m1	0.0357134	0.203224	0.175735
bZIP	SA_21G204500.m1	SA_26G221200.m1	0.0403466	0.227699	0.177193
bZIP	SA_22G030700.m1	SA_25G045600.m1	0.0559819	0.295364	0.189535
bZIP	SA_22G196500.m1	SA_25G203300.m1	0.04452	0.232348	0.191609
bZIP	SA_22G198400.m1	SA_25G197800.m1	0.0111465	0.211351	0.0527395
bZIP	SA_22G030700.m1	SA_26G038900.m1	0.0518441	0.289576	0.179035
bZIP	SA_22G196500.m1	SA_26G214800.m1	0.0431168	0.241832	0.178293
bZIP	SA_22G198400.m1	SA_26G221200.m1	0.0348098	0.263665	0.132023
bZIP	SA_23G038700.m1	SA_24G046900.m1	0.0284202	0.0644173	0.441189
bZIP	SA_23G112100.m1	SA_24G173200.m1	0.022574	0.0871116	0.259139
bZIP	SA_23G023900.m1	SA_24G010400.m1	0.0299233	0.0996876	0.300171
bZIP	SA_23G027100.m1	SA_24G007700.m1	0.137279	0.197309	0.695755
bZIP	SA_23G073200.m1	SA_24G097300.m1	0.0396568	0.0778797	0.509206
bZIP	SA_23G112100.m1	SA_30G025000.m1	0.469645	0.821178	0.571916
bZIP	SA_24G173200.m1	SA_28G163000.m1	0.386115	0.766857	0.503504
bZIP	SA_24G173200.m1	SA_30G025000.m1	0.399997	0.751956	0.531942
bZIP	SA_25G045600.m1	SA_26G038900.m1	0.0235898	0.0568813	0.414719
bZIP	SA_25G219000.m1	SA_26G202400.m1	0.0687803	0.222081	0.309708
bZIP	SA_25G004200.m1	SA_26G025000.m1	0.0543304	0.0733495	0.740707
bZIP	SA_25G196600.m1	SA_26G222000.m1	0.0190431	0.0198687	0.958449
bZIP	SA_25G197800.m1	SA_26G221200.m1	0.0258724	0.0927491	0.27895
bZIP	SA_25G203300.m1	SA_26G214800.m1	0.0209373	0.0866347	0.241674
bZIP	SA_27G172400.m1	SA_28G095800.m1	0.0175549	0.0731818	0.239881
bZIP	SA_27G248800.m1	SA_28G163000.m1	0.0403323	0.0610573	0.660564
bZIP	SA_27G172400.m1	SA_29G098500.m1	0.0477869	0.29256	0.16334
bZIP	SA_27G248800.m1	SA_29G022900.m1	0.210825	0.431578	0.488497
bZIP	SA_27G248800.m1	SA_30G025000.m1	0.0920419	0.20698	0.44469
bZIP	SA_28G095800.m1	SA_29G098500.m1	0.055153	0.299294	0.184277
bZIP	SA_28G163000.m1	SA_29G022900.m1	0.229463	0.414231	0.55395
bZIP	SA_28G163000.m1	SA_30G025000.m1	0.147595	0.28088	0.525473
bZIP	SA_29G022900.m1	SA_30G025000.m1	0.165792	0.261553	0.633876
average			0.175068	0.576963	0.363208
C2H2	SA_01G200300.m1	SA_02G199600.m1	0.0332586	0.0889448	0.373924
C2H2	SA_01G257400.m2	SA_02G255900.m1	0.109757	0.218287	0.502809
C2H2	SA_01G263400.m1	SA_02G261400.m1	0.0412635	0.0849307	0.48585
C2H2	SA_01G017200.m1	SA_02G021600.m1	0.0312205	0.0626115	0.498638
C2H2	SA_01G097900.m1	SA_02G101500.m1	0.023989	0.0769494	0.31175
C2H2	SA_01G099700.m1	SA_02G102700.m1	0.0297863	0.0669946	0.444607
C2H2	SA_01G123300.m1	SA_02G125000.m1	0.0240536	0.0683729	0.3518
C2H2	SA_01G149400.m1	SA_02G151500.m1	0.019717	0.0760373	0.259307
C2H2	SA_01G153000.m1	SA_02G155100.m1	0.0339226	0.137972	0.245867
C2H2	SA_01G352300.m1	SA_02G386000.m1	0.0632431	0.136483	0.463377
C2H2	SA_01G381300.m1	SA_02G356100.m1	0.511224	1.30551	0.391589
C2H2	SA_01G200300.m1	SA_04G323500.m1	0.319853	0.79085	0.404442
C2H2	SA_01G200300.m1	SA_05G050400.m1	0.275794	0.695	0.396825
C2H2	SA_01G076200.m1	SA_05G061300.m1	0.533432	0.818044	0.652082
C2H2	SA_01G200300.m1	SA_06G053000.m1	0.299826	0.70869	0.42307
C2H2	SA_01G076200.m1	SA_06G063400.m1	0.59221	1.20846	0.490052
C2H2	SA_01G076200.m1	SA_07G253900.m1	0.123441	0.373637	0.330377
C2H2	SA_01G018700.m1	SA_07G290300.m1	0.0806464	0.225645	0.357403
C2H2	SA_01G352300.m1	SA_07G038800.m1	0.0702248	0.266668	0.263341
C2H2	SA_01G352300.m1	SA_07G149300.m1	0.380806	0.616535	0.617655
C2H2	SA_01G352300.m1	SA_08G039100.m1	0.068887	0.274019	0.251395
C2H2	SA_01G381300.m1	SA_08G017800.m1	0.122584	0.279617	0.438401
C2H2	SA_01G076200.m1	SA_08G282100.m1	0.123058	0.287842	0.427521
C2H2	SA_01G018700.m1	SA_08G247400.m1	0.0845719	0.227879	0.371127
C2H2	SA_01G097900.m1	SA_08G312800.m1	0.351312	0.528807	0.664348
C2H2	SA_01G257400.m2	SA_19G221800.m1	0.0582605	0.244971	0.237826
C2H2	SA_01G260500.m1	SA_19G227300.m1	0.0404047	0.178407	0.226476
C2H2	SA_01G200300.m1	SA_19G080900.m1	0.0866867	0.324582	0.267071
C2H2	SA_01G076200.m1	SA_19G227300.m1	0.373897	0.79355	0.47117
C2H2	SA_01G076200.m1	SA_20G164200.m1	0.444658	0.686036	0.648156
C2H2	SA_01G200300.m1	SA_20G069200.m1	0.100016	0.30582	0.327042
C2H2	SA_01G257400.m2	SA_20G168400.m1	0.0763704	0.250905	0.30438
C2H2	SA_01G260500.m1	SA_20G164200.m1	0.0593744	0.199701	0.297317
C2H2	SA_01G352300.m1	SA_21G107900.m1	0.435056	0.735098	0.591834
C2H2	SA_01G153000.m1	SA_21G168200.m1	0.682136	0.939502	0.726061
C2H2	SA_01G153000.m1	SA_22G168100.m1	0.581219	0.845617	0.687331
C2H2	SA_01G149400.m1	SA_25G241600.m1	0.411696	0.79444	0.518221
C2H2	SA_01G149400.m1	SA_26G177300.m1	0.39514	0.850842	0.46441
C2H2	SA_02G199600.m1	SA_04G323500.m1	0.317219	0.795563	0.398735
[truncated: 6,657 more rows]

## Sheet: Table S4
Table S4. Primers used in this study
Gene name	Forward primer	Reverse primer
SA_13G050000	ATGGTGCCAAGAGGAGCTCGA	GAAGTGAGAAACATGTTCACA
SA_14G193700	ACTGCCAGCAAAGAAGTCCGAT	CGCCATGAGCAGACCCTCCG
SA_20G053500	CCATGCACCACAACTTGGAA	GGCTCGTCCTTTGTATCCC
SA_11G218700	AACAGTTACTACGCCGCCGGTA	GCCAGCCGCCCAATATTCGC
SA_30G064800	CCACGGGCATACGACCTCATCGC	CCCTTCCTTTGGTTGCTTCGCTT
SA_20G013300	CCTACTATGGCGAGAATACACC	TCAGCCTGAATAGGTCCAGA
SA_20G131600	TGTCACAGCCGCCATGTCT	TTTGATGCTGCTCCTTCTCGT
SA_25G028200	CAAGCCTCCTCGCCGACGTGA	CGCCGTGCTCATCCATTGGCTTT
SA_07G077200	CGTGTTCGCGCCCTACTTCCC	CGCATCCCCTCGGTACTGCAC
SA_07G157900	AGCTGCTCATCCTCGACCTCC	CCGCCAGTAGTTCTTGATCTCGT
SA_06G053400	CTCTTCGAGACGCCACTGTTCC	ACGGTAGCTCTCCCCGGCCTC
SA_11G252600	GCTGCCCGCCTCGTCGACCA	GCCCTTGCCGTCCTTGTTCGT
SA_13G155300	CGTGCTCCATCTCCTTCGACT	AGAAAATTCACCAGCTCGTCCAC
